# Supplementary material for: Citizen scientists’ engagement in flood risk-related data collection: a case study in Bui River Basin, Vietnam
Source: Environ Monit Assess. 2024 Feb 17;196(3):280. doi: 10.1007/s10661-024-12419-2 (PMC10874335; doi:10.1007/s10661-024-12419-2)
Supplement: Supplementary file 2 — Supplementary file2 (XLSX 78 KB) [file 10661_2024_12419_MOESM2_ESM.xlsx]

## Sheet: S3_CS_List of Participants
No	CS_ID	cs_gender	cs_yob	cs_educ_level	cs_recruit	Type of participants	No of data contribution	Note
1	CS_1	Female	1982	Under Bachelor	Personal connection	Self-investigators	1
2	CS_2	Female	2007	Under Bachelor	Random_visit	Self-investigators	4
3	CS_3	Female	1989	Post-graduate	Personal connection	Self-investigators	1
4	CS_4	Female	1992	Post-graduate	Personal connection	Self-investigators	2
5	CS_5	Male	1999	Bachelor	Personal connection	Self-investigators	1
6	CS_6	Female	1989	Bachelor	Personal connection	Self-investigators	1
7	CS_7	Female	1998	Under Bachelor	Random_visit	Self-investigators	1
8	CS_8	Male	1998	Bachelor	Personal connection	Self-investigators	1
9	CS_9	Female	1980	Under Bachelor	Personal connection	Self-investigators	1
10	CS_10	Female	2007	Under Bachelor	Personal connection	Self-investigators	1
11	CS_11	Male	2002	Bachelor	Personal connection	Self-investigators	1
12	CS_12	Female	2006	Under Bachelor	Personal connection	Self-investigators	1
13	CS_13	Male	2007	Under Bachelor	Personal connection	Self-investigators	1
14	CS_14	Female	2004	Under Bachelor	Personal connection	Self-investigators	1
15	CS_15	Male	2002	Bachelor	Personal connection	Self-investigators	1
16	CS_16	Male	2007	Under Bachelor	Personal connection	Self-investigators	1
17	CS_17	Male	2003	Under Bachelor	Personal connection	Self-investigators	1
18	CS_18	Female	2003	Under Bachelor	Personal connection	Self-investigators	1
19	CS_19	Female	2009	Under Bachelor	Personal connection	Self-investigators	1
20	CS_20	Female	1981		Personal connection	Self-investigators	1
21	CS_21	Female	2000	Bachelor	Personal connection	Self-investigators	1
22	CS_22	Female	2009	Under Bachelor	Personal connection	Self-investigators	1
23	CS_23	Male	2004	Under Bachelor	Personal connection	Self-investigators	1
24	CS_24	Female	2001	Bachelor	Outreach	Self-investigators	1
25	CS_25	Female	2008	Under Bachelor	Investigators	Investigators	1
26	CS_26	Female	2000	Bachelor	Outreach	Investigators	25
27	CS_27	Male	1962	Under Bachelor	Random_visit	Self-investigators	5
28	CS_28	Female	2004	Under Bachelor	Random_visit	Self-investigators	1
29	CS_29	Male	2008	Under Bachelor	Outreach	Self-investigators	54	Active participant
30	CS_30	Female	2010	Under Bachelor	Random_visit	Self-investigators	1
31	CS_31	Male	1984	Post-graduate	Social_media	Self-investigators	11
32	CS_32	Male		Under Bachelor	Random_visit	Self-investigators	2
33	CS_33	Male	2006	Bachelor	Random_visit	Self-investigators	2
34	CS_34	Female	2003	Bachelor	Random_visit	Self-investigators	54	Active participant
35	CS_35	Male	2000	Bachelor	Personal connection	Investigators	60	Active participant
36	CS_36	Male	2000	Bachelor	Random_visit	Self-investigators	1
37	CS_37	Male	2011	Under Bachelor	Personal connection	Self-investigators	42
38	CS_38	Male	2001	Under Bachelor	Random_visit	Self-investigators	2
39	CS_39	Female	1984	Post-graduate	Personal connection	Investigators	25
40	CS_40	Male	2000	Under Bachelor	Personal connection	Investigators	9
41	CS_41	Male	2000	Under Bachelor	Personal connection	Investigators	2
42	CS_42	Female	2000	Bachelor	Outreach	Investigators	13
43	CS_43	Female	2000	Bachelor	Outreach	Investigators	4
44	CS_44	Female	2000	Bachelor	Outreach	Investigators	6
45	CS_45	Female	2000	Bachelor	Outreach	Investigators	14
46	CS_46	Male	2000	Bachelor	Outreach	Investigators	14
47	CS_47	Male	2000	Bachelor	Outreach	Investigators	13
48	CS_48	Male		Under Bachelor	Random_visit	Self-investigators	31
49	CS_49	Male	1981	Under Bachelor	Random_visit	Self-investigators	1
50	CS_50	Female	2008	Under Bachelor	Outreach	Self-investigators	55	Active participant
51	CS_51	Male	2008	Under Bachelor	Outreach	Self-investigators	64	Active participant
52	CS_52	Male	2000	Bachelor	Outreach	Investigators	8
53	CS_53	Male		Under Bachelor	Random_visit	Self-investigators	2
54	CS_54	Male	2010	Under Bachelor	Random_visit	Self-investigators	5
55	CS_55	Male	2005	Bachelor	Random_visit	Self-investigators	10
56	CS_56	Female	2008	Under Bachelor	Random_visit	Self-investigators	11
57	CS_57	Female	2001	Bachelor	Personal connection	Investigators	14
58	CS_58	Male	2007	Under Bachelor	Random_visit	Self-investigators	2
59	CS_59	Female	2005	Under Bachelor	Random_visit	Self-investigators	2

## Sheet: S4_List of flood data collecti
Data_ID	CS_ID	Lat (Information removed for privacy)	Long (Information removed for privacy)	Msmt_month	Msmt_year	Data Type	Submission form type
1	CS_30			12	2021	Hazard data	ODK
2	CS_28			1	2022	Vulnerability data	ODK
3	CS_35			1	2022	Vulnerability data	ODK
4	CS_35			1	2022	Vulnerability data	ODK
5	CS_35			1	2022	Hazard data	ODK
6	CS_35			1	2022	Hazard data	ODK
7	CS_35			1	2022	Vulnerability data	ODK
8	CS_35			1	2022	Hazard data	ODK
9	CS_35			1	2022	Hazard data	ODK
10	CS_35			12	2021	Hazard data	ODK
11	CS_35			1	2022	Hazard data	ODK
12	CS_35			1	2022	Hazard data	ODK
13	CS_35			1	2022	Hazard data	ODK
14	CS_35			1	2022	Hazard data	ODK
15	CS_35			1	2022	Vulnerability data	ODK
16	CS_35			1	2022	Vulnerability data	ODK
17	CS_35			1	2022	Hazard data	ODK
18	CS_35			1	2022	Hazard data	ODK
19	CS_35			1	2022	Hazard data	ODK
20	CS_35			1	2022	Hazard data	ODK
21	CS_35			1	2022	Hazard data	ODK
22	CS_35			1	2022	Vulnerability data	ODK
23	CS_35			1	2022	Hazard data	ODK
24	CS_35			1	2022	Hazard data	ODK
25	CS_35			1	2022	Hazard data	ODK
26	CS_35			1	2022	Hazard data	ODK
27	CS_35			1	2022	Hazard data	ODK
28	CS_35			1	2022	Hazard data	ODK
29	CS_35			1	2022	Vulnerability data	ODK
30	CS_35			1	2022	Hazard data	ODK
31	CS_35			1	2022	Vulnerability data	ODK
32	CS_35			1	2022	Hazard data	ODK
33	CS_35			1	2022	Vulnerability data	ODK
34	CS_2			1	2022	Hazard data	ODK
35	CS_39			1	2022	Hazard data	ODK
36	CS_39			1	2022	Hazard data	ODK
37	CS_39			1	2022	Hazard data	ODK
38	CS_39			1	2022	Vulnerability data	ODK
39	CS_39			1	2022	Vulnerability data	ODK
40	CS_39			1	2022	Hazard data	ODK
41	CS_39			1	2022	Hazard data	ODK
42	CS_39			1	2022	Hazard data	ODK
43	CS_39			1	2022	Hazard data	ODK
44	CS_39			1	2022	Hazard data	ODK
45	CS_39			1	2022	Hazard data	ODK
46	CS_39			1	2022	Hazard data	ODK
47	CS_39			1	2022	Hazard data	ODK
48	CS_39			1	2022	Hazard data	ODK
49	CS_39			1	2022	Hazard data	ODK
50	CS_36			1	2022	Vulnerability data	ODK
51	CS_33			1	2022	Hazard data	ODK
52	CS_29			3	2022	Hazard data	ODK
53	CS_50			3	2022	Hazard data	ODK
54	CS_2			4	2022	Vulnerability data	ODK
55	CS_2			4	2022	Vulnerability data	ODK
56	CS_55			6	2022	Vulnerability data	ODK
57	CS_34			6	2022	Vulnerability data	ODK
58	CS_3			9	2021	Hazard data	Web form
59	CS_4			9	2021	Hazard data	Web form
60	CS_4			9	2021	Vulnerability data	Web form
61	CS_5			9	2021	Hazard data	Web form
62	CS_6			10	2021	Hazard data	Web form
63	CS_7			10	2021	Hazard data	Web form
64	CS_8			10	2021	Hazard data	Web form
65	CS_9			12	2021	Vulnerability data	Web form
66	CS_10			12	2021	Hazard data	Web form
67	CS_11			12	2021	Vulnerability data	Web form
68	CS_12			12	2021	Vulnerability data	Web form
69	CS_13			12	2021	Hazard data	Web form
70	CS_14			12	2021	Hazard data	Web form
71	CS_15			12	2021	Hazard data	Web form
72	CS_34			12	2021	Hazard data	Web form
73	CS_16			12	2021	Hazard data	Web form
74	CS_17			12	2021	Hazard data	Web form
75	CS_18			1	2022	Vulnerability data	Web form
76	CS_19			12	2021	Vulnerability data	Web form
77	CS_20			2	2022	Hazard data	Web form
78	CS_21			2	2022	Hazard data	Web form
79	CS_22			2	2022	Hazard data	Web form
80	CS_23			2	2022	Hazard data	Web form
81	CS_24			2	2022	Hazard data	Web form
82	CS_29			3	2022	Hazard data	Web form
83	CS_25			3	2022	Hazard data	Web form
84	CS_26			4	2022	Vulnerability data	Web form
85	CS_40			4	2022	Vulnerability data	Web form
86	CS_40			4	2022	Vulnerability data	Web form
87	CS_41			4	2022	Vulnerability data	Web form
88	CS_40			4	2022	Vulnerability data	Web form
89	CS_40			4	2022	Vulnerability data	Web form
90	CS_26			4	2022	Vulnerability data	Web form
91	CS_40			4	2022	Vulnerability data	Web form
92	CS_40			4	2022	Vulnerability data	Web form
93	CS_26			4	2022	Vulnerability data	Web form
94	CS_26			4	2022	Vulnerability data	Web form
95	CS_26			4	2022	Vulnerability data	Web form
96	CS_26			4	2022	Vulnerability data	Web form
97	CS_26			4	2022	Vulnerability data	Web form
98	CS_26			4	2022	Vulnerability data	Web form
99	CS_40			4	2022	Vulnerability data	Web form
100	CS_40			4	2022	Vulnerability data	Web form
101	CS_41			4	2022	Vulnerability data	Web form
102	CS_26			4	2022	Vulnerability data	Web form
103	CS_26			4	2022	Vulnerability data	Web form
104	CS_40			4	2022	Vulnerability data	Web form
105	CS_26			4	2022	Exposure	Web form
106	CS_57			4	2022	Exposure	Web form
107	CS_42			4	2022	Exposure	Web form
108	CS_43			4	2022	Exposure	Web form
109	CS_43			4	2022	Exposure	Web form
110	CS_44			4	2022	Exposure	Web form
111	CS_26			4	2022	Exposure	Web form
112	CS_57			4	2022	Exposure	Web form
113	CS_44			4	2022	Exposure	Web form
114	CS_45			4	2022	Exposure	Web form
115	CS_43			4	2022	Exposure	Web form
116	CS_44			4	2022	Exposure	Web form
117	CS_26			4	2022	Exposure	Web form
118	CS_42			4	2022	Exposure	Web form
119	CS_45			4	2022	Exposure	Web form
120	CS_43			4	2022	Exposure	Web form
121	CS_44			4	2022	Exposure	Web form
122	CS_57			4	2022	Exposure	Web form
123	CS_44			4	2022	Exposure	Web form
124	CS_45			4	2022	Exposure	Web form
125	CS_26			4	2022	Exposure	Web form
126	CS_42			4	2022	Exposure	Web form
127	CS_57			4	2022	Exposure	Web form
128	CS_44			4	2022	Exposure	Web form
129	CS_42			4	2022	Exposure	Web form
130	CS_57			4	2022	Exposure	Web form
131	CS_45			4	2022	Exposure	Web form
132	CS_26			4	2022	Exposure	Web form
133	CS_45			4	2022	Exposure	Web form
134	CS_57			4	2022	Exposure	Web form
135	CS_45			4	2022	Exposure	Web form
136	CS_52			4	2022	Exposure	Web form
137	CS_52			4	2022	Exposure	Web form
138	CS_26			4	2022	Exposure	Web form
139	CS_57			4	2022	Exposure	Web form
140	CS_26			4	2022	Exposure	Web form
141	CS_52			4	2022	Exposure	Web form
142	CS_42			4	2022	Exposure	Web form
143	CS_42			4	2022	Exposure	Web form
144	CS_42			4	2022	Exposure	Web form
145	CS_45			4	2022	Exposure	Web form
146	CS_57			4	2022	Exposure	Web form
147	CS_26			4	2022	Exposure	Web form
148	CS_42			4	2022	Exposure	Web form
149	CS_45			4	2022	Exposure	Web form
150	CS_26			4	2022	Exposure	Web form
151	CS_57			4	2022	Exposure	Web form
152	CS_52			4	2022	Exposure	Web form
153	CS_52			4	2022	Exposure	Web form
154	CS_26			4	2022	Exposure	Web form
155	CS_42			4	2022	Exposure	Web form
156	CS_52			4	2022	Exposure	Web form
157	CS_57			4	2022	Exposure	Web form
158	CS_45			4	2022	Exposure	Web form
159	CS_57			4	2022	Exposure	Web form
160	CS_26			4	2022	Exposure	Web form
161	CS_42			4	2022	Exposure	Web form
162	CS_45			4	2022	Exposure	Web form
163	CS_26			4	2022	Exposure	Web form
164	CS_45			4	2022	Exposure	Web form
165	CS_57			4	2022	Exposure	Web form
166	CS_26			4	2022	Exposure	Web form
167	CS_57			4	2022	Exposure	Web form
168	CS_42			4	2022	Exposure	Web form
169	CS_45			4	2022	Exposure	Web form
170	CS_42			4	2022	Exposure	Web form
171	CS_52			4	2022	Exposure	Web form
172	CS_57			4	2022	Exposure	Web form
173	CS_26			4	2022	Exposure	Web form
174	CS_52			4	2022	Exposure	Web form
175	CS_26			4	2022	Exposure	Web form
176	CS_45			4	2022	Exposure	Web form
177	CS_42			4	2022	Exposure	Web form
178	CS_59			5	2022	Rainfall	Web form
179	CS_59			5	2022	Rainfall	Web form
180	CS_45			4	2022	Exposure	Web form
181	CS_35			1	2022	Rainfall	ODK
182	CS_35			1	2022	Rainfall	ODK
183	CS_35			1	2022	Rainfall	ODK
184	CS_33			1	2022	Rainfall	ODK
185	CS_34			1	2022	Rainfall	ODK
186	CS_2			1	2022	Rainfall	ODK
187	CS_34			1	2022	Rainfall	ODK
188	CS_34			1	2022	Rainfall	ODK
189	CS_34			1	2022	Rainfall	ODK
190	CS_37			2	2022	Rainfall	ODK
191	CS_37			2	2022	Rainfall	ODK
192	CS_37			2	2022	Rainfall	ODK
193	CS_34			2	2022	Rainfall	ODK
194	CS_37			2	2022	Rainfall	ODK
195	CS_37			2	2022	Rainfall	ODK
196	CS_34			2	2022	Rainfall	ODK
197	CS_37			2	2022	Rainfall	ODK
198	CS_34			2	2022	Rainfall	ODK
199	CS_37			2	2022	Rainfall	ODK
200	CS_34			2	2022	Rainfall	ODK
201	CS_37			2	2022	Rainfall	ODK
202	CS_34			2	2022	Rainfall	ODK
203	CS_37			2	2022	Rainfall	ODK
204	CS_37			2	2022	Rainfall	ODK
205	CS_37			2	2022	Rainfall	ODK
206	CS_37			3	2022	Rainfall	ODK
207	CS_37			3	2022	Rainfall	ODK
208	CS_51			3	2022	Rainfall	ODK
209	CS_51			3	2022	Rainfall	ODK
210	CS_51			3	2022	Rainfall	ODK
211	CS_51			3	2022	Rainfall	ODK
212	CS_29			3	2022	Rainfall	ODK
213	CS_29			3	2022	Rainfall	ODK
214	CS_29			3	2022	Rainfall	ODK
215	CS_50			3	2022	Rainfall	ODK
216	CS_50			3	2022	Rainfall	ODK
217	CS_50			3	2022	Rainfall	ODK
218	CS_51			3	2022	Rainfall	ODK
219	CS_51			3	2022	Rainfall	ODK
220	CS_37			3	2022	Rainfall	ODK
221	CS_29			3	2022	Rainfall	ODK
222	CS_51			3	2022	Rainfall	ODK
223	CS_37			3	2022	Rainfall	ODK
224	CS_50			3	2022	Rainfall	ODK
225	CS_29			3	2022	Rainfall	ODK
226	CS_50			3	2022	Rainfall	ODK
227	CS_51			3	2022	Rainfall	ODK
228	CS_29			3	2022	Rainfall	ODK
229	CS_50			3	2022	Rainfall	ODK
230	CS_29			3	2022	Rainfall	ODK
231	CS_51			3	2022	Rainfall	ODK
232	CS_34			3	2022	Rainfall	ODK
233	CS_51			3	2022	Rainfall	ODK
234	CS_29			3	2022	Rainfall	ODK
235	CS_37			3	2022	Rainfall	ODK
236	CS_51			3	2022	Rainfall	ODK
237	CS_29			3	2022	Rainfall	ODK
238	CS_37			3	2022	Rainfall	ODK
239	CS_29			3	2022	Rainfall	ODK
240	CS_51			3	2022	Rainfall	ODK
241	CS_37			3	2022	Rainfall	ODK
242	CS_29			3	2022	Rainfall	ODK
243	CS_29			3	2022	Rainfall	ODK
244	CS_51			3	2022	Rainfall	ODK
245	CS_50			3	2022	Rainfall	ODK
246	CS_50			3	2022	Rainfall	ODK
247	CS_29			3	2022	Rainfall	ODK
248	CS_51			3	2022	Rainfall	ODK
249	CS_37			3	2022	Rainfall	ODK
250	CS_50			3	2022	Rainfall	ODK
251	CS_50			3	2022	Rainfall	ODK
252	CS_29			3	2022	Rainfall	ODK
253	CS_50			3	2022	Rainfall	ODK
254	CS_50			3	2022	Rainfall	ODK
255	CS_37			3	2022	Rainfall	ODK
256	CS_51			3	2022	Rainfall	ODK
257	CS_50			3	2022	Rainfall	ODK
258	CS_50			3	2022	Rainfall	ODK
259	CS_50			3	2022	Rainfall	ODK
260	CS_50			3	2022	Rainfall	ODK
261	CS_50			3	2022	Rainfall	ODK
262	CS_50			3	2022	Rainfall	ODK
263	CS_50			3	2022	Rainfall	ODK
264	CS_50			3	2022	Rainfall	ODK
265	CS_29			3	2022	Rainfall	ODK
266	CS_37			3	2022	Rainfall	ODK
267	CS_51			3	2022	Rainfall	ODK
268	CS_29			3	2022	Rainfall	ODK
269	CS_50			3	2022	Rainfall	ODK
270	CS_37			3	2022	Rainfall	ODK
271	CS_50			3	2022	Rainfall	ODK
272	CS_51			3	2022	Rainfall	ODK
273	CS_29			3	2022	Rainfall	ODK
274	CS_29			3	2022	Rainfall	ODK
275	CS_37			3	2022	Rainfall	ODK
276	CS_51			3	2022	Rainfall	ODK
277	CS_50			3	2022	Rainfall	ODK
278	CS_50			3	2022	Rainfall	ODK
279	CS_29			3	2022	Rainfall	ODK
280	CS_34			3	2022	Rainfall	ODK
281	CS_51			3	2022	Rainfall	ODK
282	CS_34			3	2022	Rainfall	ODK
283	CS_51			3	2022	Rainfall	ODK
284	CS_29			3	2022	Rainfall	ODK
285	CS_51			3	2022	Rainfall	ODK
286	CS_34			3	2022	Rainfall	ODK
287	CS_50			3	2022	Rainfall	ODK
288	CS_50			3	2022	Rainfall	ODK
289	CS_37			3	2022	Rainfall	ODK
290	CS_51			3	2022	Rainfall	ODK
291	CS_50			3	2022	Rainfall	ODK
292	CS_51			3	2022	Rainfall	ODK
293	CS_50			3	2022	Rainfall	ODK
294	CS_37			3	2022	Rainfall	ODK
295	CS_29			3	2022	Rainfall	ODK
296	CS_29			3	2022	Rainfall	ODK
297	CS_50			3	2022	Rainfall	ODK
298	CS_51			3	2022	Rainfall	ODK
299	CS_37			4	2022	Rainfall	ODK
300	CS_29			4	2022	Rainfall	ODK
301	CS_29			4	2022	Rainfall	ODK
302	CS_50			4	2022	Rainfall	ODK
303	CS_50			4	2022	Rainfall	ODK
304	CS_37			4	2022	Rainfall	ODK
305	CS_51			4	2022	Rainfall	ODK
306	CS_29			4	2022	Rainfall	ODK
307	CS_51			4	2022	Rainfall	ODK
308	CS_37			4	2022	Rainfall	ODK
309	CS_37			4	2022	Rainfall	ODK
310	CS_51			4	2022	Rainfall	ODK
311	CS_51			4	2022	Rainfall	ODK
312	CS_29			4	2022	Rainfall	ODK
313	CS_51			4	2022	Rainfall	ODK
314	CS_51			4	2022	Rainfall	ODK
315	CS_51			4	2022	Rainfall	ODK
316	CS_51			4	2022	Rainfall	ODK
317	CS_51			4	2022	Rainfall	ODK
318	CS_29			4	2022	Rainfall	ODK
319	CS_50			4	2022	Rainfall	ODK
320	CS_50			4	2022	Rainfall	ODK
321	CS_50			4	2022	Rainfall	ODK
322	CS_50			4	2022	Rainfall	ODK
323	CS_51			4	2022	Rainfall	ODK
324	CS_51			4	2022	Rainfall	ODK
325	CS_50			4	2022	Rainfall	ODK
326	CS_51			4	2022	Rainfall	ODK
327	CS_34			4	2022	Rainfall	ODK
328	CS_29			4	2022	Rainfall	ODK
329	CS_34			4	2022	Rainfall	ODK
330	CS_27			4	2022	Rainfall	ODK
331	CS_27			4	2022	Rainfall	ODK
332	CS_27			4	2022	Rainfall	ODK
333	CS_27			4	2022	Rainfall	ODK
334	CS_51			4	2022	Rainfall	ODK
335	CS_29			4	2022	Rainfall	ODK
336	CS_50			4	2022	Rainfall	ODK
337	CS_51			4	2022	Rainfall	ODK
338	CS_29			4	2022	Rainfall	ODK
339	CS_50			4	2022	Rainfall	ODK
340	CS_29			4	2022	Rainfall	ODK
341	CS_50			4	2022	Rainfall	ODK
342	CS_51			4	2022	Rainfall	ODK
343	CS_51			4	2022	Rainfall	ODK
344	CS_51			4	2022	Rainfall	ODK
345	CS_50			4	2022	Rainfall	ODK
346	CS_29			4	2022	Rainfall	ODK
347	CS_34			4	2022	Rainfall	ODK
348	CS_29			4	2022	Rainfall	ODK
349	CS_29			4	2022	Rainfall	ODK
350	CS_29			4	2022	Rainfall	ODK
351	CS_34			4	2022	Rainfall	ODK
352	CS_34			4	2022	Rainfall	ODK
353	CS_29			4	2022	Rainfall	ODK
354	CS_34			4	2022	Rainfall	ODK
355	CS_37			5	2022	Rainfall	ODK
356	CS_29			5	2022	Rainfall	ODK
357	CS_29			5	2022	Rainfall	ODK
358	CS_51			5	2022	Rainfall	ODK
359	CS_29			5	2022	Rainfall	ODK
360	CS_53			5	2022	Rainfall	ODK
361	CS_53			5	2022	Rainfall	ODK
362	CS_54			5	2022	Rainfall	ODK
363	CS_54			5	2022	Rainfall	ODK
364	CS_54			5	2022	Rainfall	ODK
365	CS_54			5	2022	Rainfall	ODK
366	CS_54			5	2022	Rainfall	ODK
367	CS_50			5	2022	Rainfall	ODK
368	CS_29			5	2022	Rainfall	ODK
369	CS_34			5	2022	Rainfall	ODK
370	CS_29			5	2022	Rainfall	ODK
371	CS_29			5	2022	Rainfall	ODK
372	CS_29			5	2022	Rainfall	ODK
373	CS_29			5	2022	Rainfall	ODK
374	CS_51			5	2022	Rainfall	ODK
375	CS_51			5	2022	Rainfall	ODK
376	CS_51			5	2022	Rainfall	ODK
377	CS_29			5	2022	Rainfall	ODK
378	CS_51			5	2022	Rainfall	ODK
379	CS_50			5	2022	Rainfall	ODK
380	CS_50			5	2022	Rainfall	ODK
381	CS_51			5	2022	Rainfall	ODK
382	CS_29			5	2022	Rainfall	ODK
383	CS_50			5	2022	Rainfall	ODK
384	CS_50			5	2022	Rainfall	ODK
385	CS_51			5	2022	Rainfall	ODK
386	CS_51			5	2022	Rainfall	ODK
387	CS_29			5	2022	Rainfall	ODK
388	CS_51			5	2022	Rainfall	ODK
389	CS_34			5	2022	Rainfall	ODK
390	CS_29			5	2022	Rainfall	ODK
391	CS_51			5	2022	Rainfall	ODK
392	CS_34			5	2022	Rainfall	ODK
393	CS_37			5	2022	Rainfall	ODK
394	CS_34			5	2022	Rainfall	ODK
395	CS_51			5	2022	Rainfall	ODK
396	CS_34			5	2022	Rainfall	ODK
397	CS_37			5	2022	Rainfall	ODK
398	CS_50			5	2022	Rainfall	ODK
399	CS_50			5	2022	Rainfall	ODK
400	CS_51			5	2022	Rainfall	ODK
401	CS_34			5	2022	Rainfall	ODK
402	CS_34			5	2022	Rainfall	ODK
403	CS_37			5	2022	Rainfall	ODK
404	CS_51			5	2022	Rainfall	ODK
405	CS_29			5	2022	Rainfall	ODK
406	CS_34			5	2022	Rainfall	ODK
407	CS_31			5	2022	Rainfall	ODK
408	CS_34			5	2022	Rainfall	ODK
409	CS_56			5	2022	Rainfall	ODK
410	CS_56			5	2022	Rainfall	ODK
411	CS_56			5	2022	Rainfall	ODK
412	CS_56			5	2022	Rainfall	ODK
413	CS_56			5	2022	Rainfall	ODK
414	CS_34			5	2022	Rainfall	ODK
415	CS_58			5	2022	Rainfall	ODK
416	CS_34			5	2022	Rainfall	ODK
417	CS_58			5	2022	Rainfall	ODK
418	CS_56			5	2022	Rainfall	ODK
419	CS_38			5	2022	Rainfall	ODK
420	CS_38			5	2022	Rainfall	ODK
421	CS_32			5	2022	Rainfall	ODK
422	CS_32			5	2022	Rainfall	ODK
423	CS_55			5	2022	Rainfall	ODK
424	CS_55			5	2022	Rainfall	ODK
425	CS_55			5	2022	Rainfall	ODK
426	CS_55			5	2022	Rainfall	ODK
427	CS_34			5	2022	Rainfall	ODK
428	CS_50			5	2022	Rainfall	ODK
429	CS_51			5	2022	Rainfall	ODK
430	CS_56			5	2022	Rainfall	ODK
431	CS_37			5	2022	Rainfall	ODK
432	CS_37			5	2022	Rainfall	ODK
433	CS_34			5	2022	Rainfall	ODK
434	CS_51			5	2022	Rainfall	ODK
435	CS_55			5	2022	Rainfall	ODK
436	CS_56			5	2022	Rainfall	ODK
437	CS_34			5	2022	Rainfall	ODK
438	CS_55			6	2022	Rainfall	ODK
439	CS_34			6	2022	Rainfall	ODK
440	CS_56			6	2022	Rainfall	ODK
441	CS_51			6	2022	Rainfall	ODK
442	CS_31			6	2022	Rainfall	ODK
443	CS_34			6	2022	Rainfall	ODK
444	CS_29			5	2022	Rainfall	ODK
445	CS_29			6	2022	Rainfall	ODK
446	CS_37			6	2022	Rainfall	ODK
447	CS_34			6	2022	Rainfall	ODK
448	CS_56			6	2022	Rainfall	ODK
449	CS_55			6	2022	Rainfall	ODK
450	CS_37			6	2022	Rainfall	ODK
451	CS_29			6	2022	Rainfall	ODK
452	CS_34			6	2022	Rainfall	ODK
453	CS_31			6	2022	Rainfall	ODK
454	CS_34			6	2022	Rainfall	ODK
455	CS_34			6	2022	Rainfall	ODK
456	CS_34			6	2022	Rainfall	ODK
457	CS_34			6	2022	Rainfall	ODK
458	CS_34			6	2022	Rainfall	ODK
459	CS_56			6	2022	Rainfall	ODK
460	CS_31			6	2022	Rainfall	ODK
461	CS_34			6	2022	Rainfall	ODK
462	CS_31			6	2022	Rainfall	ODK
463	CS_51			6	2022	Rainfall	ODK
464	CS_37			6	2022	Rainfall	ODK
465	CS_55			6	2022	Rainfall	ODK
466	CS_34			6	2022	Rainfall	ODK
467	CS_51			7	2022	Rainfall	ODK
468	CS_37			7	2022	Rainfall	ODK
469	CS_31			7	2022	Rainfall	ODK
470	CS_51			7	2022	Rainfall	ODK
471	CS_51			7	2022	Rainfall	ODK
472	CS_34			7	2022	Rainfall	ODK
473	CS_50			7	2022	Rainfall	ODK
474	CS_50			7	2022	Rainfall	ODK
475	CS_50			7	2022	Rainfall	ODK
476	CS_37			7	2022	Rainfall	ODK
477	CS_37			7	2022	Rainfall	ODK
478	CS_34			7	2022	Rainfall	ODK
479	CS_50			7	2022	Rainfall	ODK
480	CS_50			7	2022	Rainfall	ODK
481	CS_51			7	2022	Rainfall	ODK
482	CS_31			7	2022	Rainfall	ODK
483	CS_37			7	2022	Rainfall	ODK
484	CS_34			7	2022	Rainfall	ODK
485	CS_34			7	2022	Rainfall	ODK
486	CS_34			7	2022	Rainfall	ODK
487	CS_51			7	2022	Rainfall	ODK
488	CS_34			7	2022	Rainfall	ODK
489	CS_31			7	2022	Rainfall	ODK
490	CS_31			8	2022	Rainfall	ODK
491	CS_34			8	2022	Rainfall	ODK
492	CS_50			8	2022	Rainfall	ODK
493	CS_31			8	2022	Rainfall	ODK
494	CS_34			8	2022	Rainfall	ODK
495	CS_31			8	2022	Rainfall	ODK
496	CS_35			1	2022	Exposure	ODK
497	CS_35			1	2022	Exposure	ODK
498	CS_35			1	2022	Exposure	ODK
499	CS_35			1	2022	Exposure	ODK
500	CS_35			1	2022	Exposure	ODK
501	CS_35			1	2022	Exposure	ODK
502	CS_35			1	2022	Exposure	ODK
503	CS_35			1	2022	Exposure	ODK
504	CS_35			1	2022	Exposure	ODK
505	CS_35			1	2022	Exposure	ODK
506	CS_35			1	2022	Exposure	ODK
507	CS_35			1	2022	Exposure	ODK
508	CS_35			1	2022	Exposure	ODK
509	CS_35			1	2022	Exposure	ODK
510	CS_35			1	2022	Exposure	ODK
511	CS_35			1	2022	Exposure	ODK
512	CS_35			1	2022	Exposure	ODK
513	CS_35			1	2022	Exposure	ODK
514	CS_35			1	2022	Exposure	ODK
515	CS_35			1	2022	Exposure	ODK
516	CS_35			1	2022	Exposure	ODK
517	CS_35			1	2022	Exposure	ODK
518	CS_35			1	2022	Exposure	ODK
519	CS_35			1	2022	Exposure	ODK
520	CS_35			1	2022	Exposure	ODK
521	CS_35			1	2022	Exposure	ODK
522	CS_39			1	2022	Exposure	ODK
523	CS_39			1	2022	Exposure	ODK
524	CS_39			1	2022	Exposure	ODK
525	CS_39			1	2022	Exposure	ODK
526	CS_39			1	2022	Exposure	ODK
527	CS_39			1	2022	Exposure	ODK
528	CS_39			1	2022	Exposure	ODK
529	CS_39			1	2022	Exposure	ODK
530	CS_39			1	2022	Exposure	ODK
531	CS_39			1	2022	Exposure	ODK
532	CS_46			4	2022	Exposure	ODK
533	CS_46			4	2022	Exposure	ODK
534	CS_46			4	2022	Exposure	ODK
535	CS_46			4	2022	Exposure	ODK
536	CS_46			4	2022	Exposure	ODK
537	CS_46			4	2022	Exposure	ODK
538	CS_46			4	2022	Exposure	ODK
539	CS_46			4	2022	Exposure	ODK
540	CS_46			4	2022	Exposure	ODK
541	CS_46			4	2022	Exposure	ODK
542	CS_46			4	2022	Exposure	ODK
543	CS_46			4	2022	Exposure	ODK
544	CS_46			4	2022	Exposure	ODK
545	CS_46			4	2022	Exposure	ODK
546	CS_47			4	2022	Exposure	ODK
547	CS_47			4	2022	Exposure	ODK
548	CS_47			4	2022	Exposure	ODK
549	CS_47			4	2022	Exposure	ODK
550	CS_47			4	2022	Exposure	ODK
551	CS_47			4	2022	Exposure	ODK
552	CS_47			4	2022	Exposure	ODK
553	CS_47			4	2022	Exposure	ODK
554	CS_47			4	2022	Exposure	ODK
555	CS_47			4	2022	Exposure	ODK
556	CS_47			4	2022	Exposure	ODK
557	CS_47			4	2022	Exposure	ODK
558	CS_51			5	2022	Exposure	ODK
559	CS_48			4	2022	Rainfall	Web form
560	CS_48			4	2022	Rainfall	Web form
561	CS_48			5	2022	Rainfall	Web form
562	CS_48			5	2022	Rainfall	Web form
563	CS_48			5	2022	Rainfall	Web form
564	CS_48			5	2022	Rainfall	Web form
565	CS_48			5	2022	Rainfall	Web form
566	CS_48			5	2022	Rainfall	Web form
567	CS_48			5	2022	Rainfall	Web form
568	CS_48			5	2022	Rainfall	Web form
569	CS_48			7	2022	Rainfall	Web form
570	CS_48			7	2022	Rainfall	Web form
571	CS_48			7	2022	Rainfall	Web form
572	CS_48			7	2022	Rainfall	Web form
573	CS_48			7	2022	Rainfall	Web form
574	CS_48			7	2022	Rainfall	Web form
575	CS_48			7	2022	Rainfall	Web form
576	CS_48			7	2022	Rainfall	Web form
577	CS_48			7	2022	Rainfall	Web form
578	CS_48			7	2022	Rainfall	Web form
579	CS_48			8	2022	Rainfall	Web form
580	CS_48			8	2022	Rainfall	Web form
581	CS_48			8	2022	Rainfall	Web form
582	CS_48			8	2022	Rainfall	Web form
583	CS_48			8	2022	Rainfall	Web form
584	CS_48			8	2022	Rainfall	Web form
585	CS_48			8	2022	Rainfall	Web form
586	CS_48			8	2022	Rainfall	Web form
587	CS_48			8	2022	Rainfall	Web form
588	CS_48			8	2022	Rainfall	Web form
589	CS_48			8	2022	Rainfall	Web form
590	CS_49			1	2022	Vulnerability data	Paper
591	CS_27			1	2022	Vulnerability data	Paper
592	CS_1			12	2021	Hazard data	Paper
593	CS_55			5	2022	Hazard data	Web form
594	CS_47			8	2022	Exposure	ODK

## Sheet: S5_Hazyard_Surveying_CS
Data_ID	Hazard_ID	Lat (Information removed for privacy)	Long (Information removed for privacy)	Pilot area	Number of flood in last 10 years	Flooded years	Flooding depth in 2018 (m)	Flooding depth in 2018 from flooding map (m)	Dif.t value (m)	Additional comments	fs_fee_im	f_loc_img
1	1			1	3 - 5 times	2013, 2017, 2018, 2021	NA				http://asia.smartphones4water.org/view/binaryData?blobKey=flood_assessment_v1.0%5B%40version%3Dnull+and+%40uiVersion%3Dnull%5D%2Fdata%5B%40key%3Duuid%3A21566ae2-5578-4ef5-8193-5cbccc9f2c2f%5D%2Ffs%3Afs_feedback_image	http://asia.smartphones4water.org/view/binaryData?blobKey=flood_assessment_v1.0%5B%40version%3Dnull+and+%40uiVersion%3Dnull%5D%2Fdata%5B%40key%3Duuid%3A21566ae2-5578-4ef5-8193-5cbccc9f2c2f%5D%2Fmsmt_loc_image
5	2			1	No		0				http://asia.smartphones4water.org/view/binaryData?blobKey=flood_assessment_v1.0%5B%40version%3Dnull+and+%40uiVersion%3Dnull%5D%2Fdata%5B%40key%3Duuid%3A8781a91e-2775-4c80-ba0b-bda6f07817f2%5D%2Ffs%3Afs_feedback_image	http://asia.smartphones4water.org/view/binaryData?blobKey=flood_assessment_v1.0%5B%40version%3Dnull+and+%40uiVersion%3Dnull%5D%2Fdata%5B%40key%3Duuid%3A8781a91e-2775-4c80-ba0b-bda6f07817f2%5D%2Fmsmt_loc_image
6	3			1	No		0				http://asia.smartphones4water.org/view/binaryData?blobKey=flood_assessment_v1.0%5B%40version%3Dnull+and+%40uiVersion%3Dnull%5D%2Fdata%5B%40key%3Duuid%3A859bc4f4-d111-4d10-b145-203a9adf02b1%5D%2Ffs%3Afs_feedback_image	http://asia.smartphones4water.org/view/binaryData?blobKey=flood_assessment_v1.0%5B%40version%3Dnull+and+%40uiVersion%3Dnull%5D%2Fdata%5B%40key%3Duuid%3A859bc4f4-d111-4d10-b145-203a9adf02b1%5D%2Fmsmt_loc_image
8	4			1	No		0				http://asia.smartphones4water.org/view/binaryData?blobKey=flood_assessment_v1.0%5B%40version%3Dnull+and+%40uiVersion%3Dnull%5D%2Fdata%5B%40key%3Duuid%3A12fe0c7f-cab5-47c5-a14c-129cd196ace9%5D%2Ffs%3Afs_feedback_image	http://asia.smartphones4water.org/view/binaryData?blobKey=flood_assessment_v1.0%5B%40version%3Dnull+and+%40uiVersion%3Dnull%5D%2Fdata%5B%40key%3Duuid%3A12fe0c7f-cab5-47c5-a14c-129cd196ace9%5D%2Fmsmt_loc_image
9	5			1	more than 5 times	2013, 2017, 2018	0.8	0.48632	0.31368	Flood mark: 87 cm	http://asia.smartphones4water.org/view/binaryData?blobKey=flood_assessment_v1.0%5B%40version%3Dnull+and+%40uiVersion%3Dnull%5D%2Fdata%5B%40key%3Duuid%3A8d388945-c73d-4c77-9653-078fa33a63ef%5D%2Ffs%3Afs_feedback_image	http://asia.smartphones4water.org/view/binaryData?blobKey=flood_assessment_v1.0%5B%40version%3Dnull+and+%40uiVersion%3Dnull%5D%2Fdata%5B%40key%3Duuid%3A8d388945-c73d-4c77-9653-078fa33a63ef%5D%2Fmsmt_loc_image
10	6			1	No		0				http://asia.smartphones4water.org/view/binaryData?blobKey=flood_assessment_v1.0%5B%40version%3Dnull+and+%40uiVersion%3Dnull%5D%2Fdata%5B%40key%3Duuid%3A7e9baefe-bcc3-43b7-bbd2-f1286f5afb5d%5D%2Ffs%3Afs_feedback_image	http://asia.smartphones4water.org/view/binaryData?blobKey=flood_assessment_v1.0%5B%40version%3Dnull+and+%40uiVersion%3Dnull%5D%2Fdata%5B%40key%3Duuid%3A7e9baefe-bcc3-43b7-bbd2-f1286f5afb5d%5D%2Fmsmt_loc_image
11	7			1	more than 5 times	2013, 2017, 2018	0.6	0.27	0.33	Flood mark: 60 cm	http://asia.smartphones4water.org/view/binaryData?blobKey=flood_assessment_v1.0%5B%40version%3Dnull+and+%40uiVersion%3Dnull%5D%2Fdata%5B%40key%3Duuid%3A90cf4246-35b7-45be-aaa1-dd036e1d98fd%5D%2Ffs%3Afs_feedback_image	http://asia.smartphones4water.org/view/binaryData?blobKey=flood_assessment_v1.0%5B%40version%3Dnull+and+%40uiVersion%3Dnull%5D%2Fdata%5B%40key%3Duuid%3A90cf4246-35b7-45be-aaa1-dd036e1d98fd%5D%2Fmsmt_loc_image
12	8			1	No		0				http://asia.smartphones4water.org/view/binaryData?blobKey=flood_assessment_v1.0%5B%40version%3Dnull+and+%40uiVersion%3Dnull%5D%2Fdata%5B%40key%3Duuid%3Aa84ca16c-483e-4b3e-be5f-9627f9154e9d%5D%2Ffs%3Afs_feedback_image	http://asia.smartphones4water.org/view/binaryData?blobKey=flood_assessment_v1.0%5B%40version%3Dnull+and+%40uiVersion%3Dnull%5D%2Fdata%5B%40key%3Duuid%3Aa84ca16c-483e-4b3e-be5f-9627f9154e9d%5D%2Fmsmt_loc_image
13	9			1	3 - 5 times	2017, 2018, 2019	0.6	0.44011	0.15989	Flood mark in 2018 is 0.1 m. Courtyard and road have just elevated up 0.7 m in 2021	http://asia.smartphones4water.org/view/binaryData?blobKey=flood_assessment_v1.0%5B%40version%3Dnull+and+%40uiVersion%3Dnull%5D%2Fdata%5B%40key%3Duuid%3Abc395c25-024b-4289-8121-012a48ed8934%5D%2Ffs%3Afs_feedback_image	http://asia.smartphones4water.org/view/binaryData?blobKey=flood_assessment_v1.0%5B%40version%3Dnull+and+%40uiVersion%3Dnull%5D%2Fdata%5B%40key%3Duuid%3Abc395c25-024b-4289-8121-012a48ed8934%5D%2Fmsmt_loc_image
14	10			1	3 - 5 times	2018	0.6	Non flooded		Floodwater came from failure of drainage system.	http://asia.smartphones4water.org/view/binaryData?blobKey=flood_assessment_v1.0%5B%40version%3Dnull+and+%40uiVersion%3Dnull%5D%2Fdata%5B%40key%3Duuid%3A0c2cac96-be9e-4951-89e8-c8b2ed3951ac%5D%2Ffs%3Afs_feedback_image	http://asia.smartphones4water.org/view/binaryData?blobKey=flood_assessment_v1.0%5B%40version%3Dnull+and+%40uiVersion%3Dnull%5D%2Fdata%5B%40key%3Duuid%3A0c2cac96-be9e-4951-89e8-c8b2ed3951ac%5D%2Fmsmt_loc_image
17	11			1	No		0			This house is located in elevated area.	http://asia.smartphones4water.org/view/binaryData?blobKey=flood_assessment_v1.0%5B%40version%3Dnull+and+%40uiVersion%3Dnull%5D%2Fdata%5B%40key%3Duuid%3A9b8ef196-1556-4a06-be41-8ec86a6b49ca%5D%2Ffs%3Afs_feedback_image	http://asia.smartphones4water.org/view/binaryData?blobKey=flood_assessment_v1.0%5B%40version%3Dnull+and+%40uiVersion%3Dnull%5D%2Fdata%5B%40key%3Duuid%3A9b8ef196-1556-4a06-be41-8ec86a6b49ca%5D%2Fmsmt_loc_image
18	12			1	No		0				http://asia.smartphones4water.org/view/binaryData?blobKey=flood_assessment_v1.0%5B%40version%3Dnull+and+%40uiVersion%3Dnull%5D%2Fdata%5B%40key%3Duuid%3Aa3b63f01-f0a1-4906-8a66-1b7be4f55935%5D%2Ffs%3Afs_feedback_image	http://asia.smartphones4water.org/view/binaryData?blobKey=flood_assessment_v1.0%5B%40version%3Dnull+and+%40uiVersion%3Dnull%5D%2Fdata%5B%40key%3Duuid%3Aa3b63f01-f0a1-4906-8a66-1b7be4f55935%5D%2Fmsmt_loc_image
19	13			1	No		0				http://asia.smartphones4water.org/view/binaryData?blobKey=flood_assessment_v1.0%5B%40version%3Dnull+and+%40uiVersion%3Dnull%5D%2Fdata%5B%40key%3Duuid%3A2709868c-4a92-4fc6-a08d-57d29dc36607%5D%2Ffs%3Afs_feedback_image	http://asia.smartphones4water.org/view/binaryData?blobKey=flood_assessment_v1.0%5B%40version%3Dnull+and+%40uiVersion%3Dnull%5D%2Fdata%5B%40key%3Duuid%3A2709868c-4a92-4fc6-a08d-57d29dc36607%5D%2Fmsmt_loc_image
20	14			1	No		0				http://asia.smartphones4water.org/view/binaryData?blobKey=flood_assessment_v1.0%5B%40version%3Dnull+and+%40uiVersion%3Dnull%5D%2Fdata%5B%40key%3Duuid%3A8fd86409-a8fa-41ce-8f2c-7f135630bb9d%5D%2Ffs%3Afs_feedback_image	http://asia.smartphones4water.org/view/binaryData?blobKey=flood_assessment_v1.0%5B%40version%3Dnull+and+%40uiVersion%3Dnull%5D%2Fdata%5B%40key%3Duuid%3A8fd86409-a8fa-41ce-8f2c-7f135630bb9d%5D%2Fmsmt_loc_image
21	15			1	No		0				http://asia.smartphones4water.org/view/binaryData?blobKey=flood_assessment_v1.0%5B%40version%3Dnull+and+%40uiVersion%3Dnull%5D%2Fdata%5B%40key%3Duuid%3Ae4f3675f-ae31-4602-ade5-d216762fc978%5D%2Ffs%3Afs_feedback_image	http://asia.smartphones4water.org/view/binaryData?blobKey=flood_assessment_v1.0%5B%40version%3Dnull+and+%40uiVersion%3Dnull%5D%2Fdata%5B%40key%3Duuid%3Ae4f3675f-ae31-4602-ade5-d216762fc978%5D%2Fmsmt_loc_image
23	16			1	No		0				http://asia.smartphones4water.org/view/binaryData?blobKey=flood_assessment_v1.0%5B%40version%3Dnull+and+%40uiVersion%3Dnull%5D%2Fdata%5B%40key%3Duuid%3Ad161478c-8832-4163-a938-f6e5fcd9e1d0%5D%2Ffs%3Afs_feedback_image	http://asia.smartphones4water.org/view/binaryData?blobKey=flood_assessment_v1.0%5B%40version%3Dnull+and+%40uiVersion%3Dnull%5D%2Fdata%5B%40key%3Duuid%3Ad161478c-8832-4163-a938-f6e5fcd9e1d0%5D%2Fmsmt_loc_image
24	17			1	every year		0.8	Non flooded		This area is near by mountain and river. Flood happens in short time. Video recorded during 2018 flood	http://asia.smartphones4water.org/view/binaryData?blobKey=flood_assessment_v1.0%5B%40version%3Dnull+and+%40uiVersion%3Dnull%5D%2Fdata%5B%40key%3Duuid%3Ab76e2103-b0c4-4552-a432-ffce6a99d43c%5D%2Ffs%3Afs_feedback_image	http://asia.smartphones4water.org/view/binaryData?blobKey=flood_assessment_v1.0%5B%40version%3Dnull+and+%40uiVersion%3Dnull%5D%2Fdata%5B%40key%3Duuid%3Ab76e2103-b0c4-4552-a432-ffce6a99d43c%5D%2Fmsmt_loc_image
25	18			1	No		0				http://asia.smartphones4water.org/view/binaryData?blobKey=flood_assessment_v1.0%5B%40version%3Dnull+and+%40uiVersion%3Dnull%5D%2Fdata%5B%40key%3Duuid%3A03fe59be-584d-4834-8d87-904db31ddcd6%5D%2Ffs%3Afs_feedback_image	http://asia.smartphones4water.org/view/binaryData?blobKey=flood_assessment_v1.0%5B%40version%3Dnull+and+%40uiVersion%3Dnull%5D%2Fdata%5B%40key%3Duuid%3A03fe59be-584d-4834-8d87-904db31ddcd6%5D%2Fmsmt_loc_image
26	19			1	No		0					http://asia.smartphones4water.org/view/binaryData?blobKey=flood_assessment_v1.0%5B%40version%3Dnull+and+%40uiVersion%3Dnull%5D%2Fdata%5B%40key%3Duuid%3Ad3b9acd8-5d5a-4c38-81ec-d3b95d5fb1d8%5D%2Fmsmt_loc_image
27	20			1	No		0				http://asia.smartphones4water.org/view/binaryData?blobKey=flood_assessment_v1.0%5B%40version%3Dnull+and+%40uiVersion%3Dnull%5D%2Fdata%5B%40key%3Duuid%3A13b263d5-63bc-4dc9-b620-05c9b1865b04%5D%2Ffs%3Afs_feedback_image	http://asia.smartphones4water.org/view/binaryData?blobKey=flood_assessment_v1.0%5B%40version%3Dnull+and+%40uiVersion%3Dnull%5D%2Fdata%5B%40key%3Duuid%3A13b263d5-63bc-4dc9-b620-05c9b1865b04%5D%2Fmsmt_loc_image
28	21			1	No		0					http://asia.smartphones4water.org/view/binaryData?blobKey=flood_assessment_v1.0%5B%40version%3Dnull+and+%40uiVersion%3Dnull%5D%2Fdata%5B%40key%3Duuid%3Aad55ed67-c3ab-416d-a06b-ee59da0880d0%5D%2Fmsmt_loc_image
30	22			1	No		0					http://asia.smartphones4water.org/view/binaryData?blobKey=flood_assessment_v1.0%5B%40version%3Dnull+and+%40uiVersion%3Dnull%5D%2Fdata%5B%40key%3Duuid%3A45418dae-2543-4028-8ee8-8580e03cd03c%5D%2Fmsmt_loc_image
32	23			1	1 time	2017, 2018	NA				http://asia.smartphones4water.org/view/binaryData?blobKey=flood_assessment_v1.0%5B%40version%3Dnull+and+%40uiVersion%3Dnull%5D%2Fdata%5B%40key%3Duuid%3A3320a6da-7db6-4278-a3e4-6c81e392383f%5D%2Ffs%3Afs_feedback_image	http://asia.smartphones4water.org/view/binaryData?blobKey=flood_assessment_v1.0%5B%40version%3Dnull+and+%40uiVersion%3Dnull%5D%2Fdata%5B%40key%3Duuid%3A3320a6da-7db6-4278-a3e4-6c81e392383f%5D%2Fmsmt_loc_image
34	24			1	every year		NA				http://asia.smartphones4water.org/view/binaryData?blobKey=flood_assessment_v1.0%5B%40version%3Dnull+and+%40uiVersion%3Dnull%5D%2Fdata%5B%40key%3Duuid%3A85726062-4392-48bd-9712-6dab2e320176%5D%2Ffs%3Afs_feedback_image	http://asia.smartphones4water.org/view/binaryData?blobKey=flood_assessment_v1.0%5B%40version%3Dnull+and+%40uiVersion%3Dnull%5D%2Fdata%5B%40key%3Duuid%3A85726062-4392-48bd-9712-6dab2e320176%5D%2Fmsmt_loc_image
35	25			1	2 times	2018	0.2	0.34983	-0.14983	Flood duration in 2018 was about 7 days	http://asia.smartphones4water.org/view/binaryData?blobKey=flood_assessment_v1.0%5B%40version%3Dnull+and+%40uiVersion%3Dnull%5D%2Fdata%5B%40key%3Duuid%3A32458483-db0e-4f13-a81f-bea5f7c59f6a%5D%2Ffs%3Afs_feedback_image	http://asia.smartphones4water.org/view/binaryData?blobKey=flood_assessment_v1.0%5B%40version%3Dnull+and+%40uiVersion%3Dnull%5D%2Fdata%5B%40key%3Duuid%3A32458483-db0e-4f13-a81f-bea5f7c59f6a%5D%2Fmsmt_loc_image
36	26			1	2 times	2018	NA			Flood mark, Flooding duration of biggest flood about 15 days	http://asia.smartphones4water.org/view/binaryData?blobKey=flood_assessment_v1.0%5B%40version%3Dnull+and+%40uiVersion%3Dnull%5D%2Fdata%5B%40key%3Duuid%3A64746ac9-f03c-4b61-bd84-814c9b550d6c%5D%2Ffs%3Afs_feedback_image	http://asia.smartphones4water.org/view/binaryData?blobKey=flood_assessment_v1.0%5B%40version%3Dnull+and+%40uiVersion%3Dnull%5D%2Fdata%5B%40key%3Duuid%3A64746ac9-f03c-4b61-bd84-814c9b550d6c%5D%2Fmsmt_loc_image
37	27			1	2 times	2018	NA				http://asia.smartphones4water.org/view/binaryData?blobKey=flood_assessment_v1.0%5B%40version%3Dnull+and+%40uiVersion%3Dnull%5D%2Fdata%5B%40key%3Duuid%3Ae57d7556-b2e6-4ba1-9891-51ff162e28df%5D%2Ffs%3Afs_feedback_image	http://asia.smartphones4water.org/view/binaryData?blobKey=flood_assessment_v1.0%5B%40version%3Dnull+and+%40uiVersion%3Dnull%5D%2Fdata%5B%40key%3Duuid%3Ae57d7556-b2e6-4ba1-9891-51ff162e28df%5D%2Fmsmt_loc_image
40	28			1	3 - 5 times	2013, 2017, 2018	1	0.26984	0.73016	Flood mark in 2018	http://asia.smartphones4water.org/view/binaryData?blobKey=flood_assessment_v1.0%5B%40version%3Dnull+and+%40uiVersion%3Dnull%5D%2Fdata%5B%40key%3Duuid%3A501d3e37-d8de-4392-87bc-fddd3e2e2a89%5D%2Ffs%3Afs_feedback_image	http://asia.smartphones4water.org/view/binaryData?blobKey=flood_assessment_v1.0%5B%40version%3Dnull+and+%40uiVersion%3Dnull%5D%2Fdata%5B%40key%3Duuid%3A501d3e37-d8de-4392-87bc-fddd3e2e2a89%5D%2Fmsmt_loc_image
41	29			1	2 times	2018	NA				http://asia.smartphones4water.org/view/binaryData?blobKey=flood_assessment_v1.0%5B%40version%3Dnull+and+%40uiVersion%3Dnull%5D%2Fdata%5B%40key%3Duuid%3A2db04e98-4ac1-4650-be67-0a25a2517bf4%5D%2Ffs%3Afs_feedback_image	http://asia.smartphones4water.org/view/binaryData?blobKey=flood_assessment_v1.0%5B%40version%3Dnull+and+%40uiVersion%3Dnull%5D%2Fdata%5B%40key%3Duuid%3A2db04e98-4ac1-4650-be67-0a25a2517bf4%5D%2Fmsmt_loc_image
42	30			1	2 times	2008	NA				http://asia.smartphones4water.org/view/binaryData?blobKey=flood_assessment_v1.0%5B%40version%3Dnull+and+%40uiVersion%3Dnull%5D%2Fdata%5B%40key%3Duuid%3A8608a49f-0ad9-4d11-a174-d5d7f3758025%5D%2Ffs%3Afs_feedback_image	http://asia.smartphones4water.org/view/binaryData?blobKey=flood_assessment_v1.0%5B%40version%3Dnull+and+%40uiVersion%3Dnull%5D%2Fdata%5B%40key%3Duuid%3A8608a49f-0ad9-4d11-a174-d5d7f3758025%5D%2Fmsmt_loc_image
43	31			1	2 times	2017	NA			Flooding depth about 1 week	http://asia.smartphones4water.org/view/binaryData?blobKey=flood_assessment_v1.0%5B%40version%3Dnull+and+%40uiVersion%3Dnull%5D%2Fdata%5B%40key%3Duuid%3A24d67640-2a1c-4aef-b2a4-ae9ea377022f%5D%2Ffs%3Afs_feedback_image	http://asia.smartphones4water.org/view/binaryData?blobKey=flood_assessment_v1.0%5B%40version%3Dnull+and+%40uiVersion%3Dnull%5D%2Fdata%5B%40key%3Duuid%3A24d67640-2a1c-4aef-b2a4-ae9ea377022f%5D%2Fmsmt_loc_image
44	32			1	2 times	2019	NA				http://asia.smartphones4water.org/view/binaryData?blobKey=flood_assessment_v1.0%5B%40version%3Dnull+and+%40uiVersion%3Dnull%5D%2Fdata%5B%40key%3Duuid%3A2f0d2a2b-29e8-45e2-99f9-c30e793ee08d%5D%2Ffs%3Afs_feedback_image	http://asia.smartphones4water.org/view/binaryData?blobKey=flood_assessment_v1.0%5B%40version%3Dnull+and+%40uiVersion%3Dnull%5D%2Fdata%5B%40key%3Duuid%3A2f0d2a2b-29e8-45e2-99f9-c30e793ee08d%5D%2Fmsmt_loc_image
45	33			1	2 times	2019	NA				http://asia.smartphones4water.org/view/binaryData?blobKey=flood_assessment_v1.0%5B%40version%3Dnull+and+%40uiVersion%3Dnull%5D%2Fdata%5B%40key%3Duuid%3Accd54245-ee9d-4abb-ade0-400b41430a46%5D%2Ffs%3Afs_feedback_image	http://asia.smartphones4water.org/view/binaryData?blobKey=flood_assessment_v1.0%5B%40version%3Dnull+and+%40uiVersion%3Dnull%5D%2Fdata%5B%40key%3Duuid%3Accd54245-ee9d-4abb-ade0-400b41430a46%5D%2Fmsmt_loc_image
46	34			1	1 time	2013	NA				http://asia.smartphones4water.org/view/binaryData?blobKey=flood_assessment_v1.0%5B%40version%3Dnull+and+%40uiVersion%3Dnull%5D%2Fdata%5B%40key%3Duuid%3Af661e69e-4706-456b-b28d-aa742be5f9bd%5D%2Ffs%3Afs_feedback_image	http://asia.smartphones4water.org/view/binaryData?blobKey=flood_assessment_v1.0%5B%40version%3Dnull+and+%40uiVersion%3Dnull%5D%2Fdata%5B%40key%3Duuid%3Af661e69e-4706-456b-b28d-aa742be5f9bd%5D%2Fmsmt_loc_image
47	35			1	2 times	2017	NA				http://asia.smartphones4water.org/view/binaryData?blobKey=flood_assessment_v1.0%5B%40version%3Dnull+and+%40uiVersion%3Dnull%5D%2Fdata%5B%40key%3Duuid%3Ad864d38f-f387-4888-972e-6136d5c23642%5D%2Ffs%3Afs_feedback_image	http://asia.smartphones4water.org/view/binaryData?blobKey=flood_assessment_v1.0%5B%40version%3Dnull+and+%40uiVersion%3Dnull%5D%2Fdata%5B%40key%3Duuid%3Ad864d38f-f387-4888-972e-6136d5c23642%5D%2Fmsmt_loc_image
48	36			1	2 times	2018	1	0.56542	0.43458	Flooding depth reached to waist. The drainage system is outdate.	http://asia.smartphones4water.org/view/binaryData?blobKey=flood_assessment_v1.0%5B%40version%3Dnull+and+%40uiVersion%3Dnull%5D%2Fdata%5B%40key%3Duuid%3A53f6189c-95d1-49ae-9cab-05bac3070098%5D%2Ffs%3Afs_feedback_image	http://asia.smartphones4water.org/view/binaryData?blobKey=flood_assessment_v1.0%5B%40version%3Dnull+and+%40uiVersion%3Dnull%5D%2Fdata%5B%40key%3Duuid%3A53f6189c-95d1-49ae-9cab-05bac3070098%5D%2Fmsmt_loc_image
49	37			1	2 times	2018	1.3	0.87205	0.42795		http://asia.smartphones4water.org/view/binaryData?blobKey=flood_assessment_v1.0%5B%40version%3Dnull+and+%40uiVersion%3Dnull%5D%2Fdata%5B%40key%3Duuid%3A5d53cb94-0a51-4962-ae2e-cdd5ecba3e4d%5D%2Ffs%3Afs_feedback_image	http://asia.smartphones4water.org/view/binaryData?blobKey=flood_assessment_v1.0%5B%40version%3Dnull+and+%40uiVersion%3Dnull%5D%2Fdata%5B%40key%3Duuid%3A5d53cb94-0a51-4962-ae2e-cdd5ecba3e4d%5D%2Fmsmt_loc_image
51				0	3 - 5 times						http://asia.smartphones4water.org/view/binaryData?blobKey=flood_assessment_v1.0%5B%40version%3Dnull+and+%40uiVersion%3Dnull%5D%2Fdata%5B%40key%3Duuid%3A7b219f43-eedd-45ca-afc5-c597f3c4d4e5%5D%2Ffs%3Afs_feedback_image	http://asia.smartphones4water.org/view/binaryData?blobKey=flood_assessment_v1.0%5B%40version%3Dnull+and+%40uiVersion%3Dnull%5D%2Fdata%5B%40key%3Duuid%3A7b219f43-eedd-45ca-afc5-c597f3c4d4e5%5D%2Fmsmt_loc_image
52	38			1	1 time	2017	NA
53	39			1	2 times	2018	0.4	Non flooded		The location of measure is near flooded area.	http://asia.smartphones4water.org/view/binaryData?blobKey=flood_assessment_v1.0%5B%40version%3Dnull+and+%40uiVersion%3Dnull%5D%2Fdata%5B%40key%3Duuid%3Af3f7cbb2-05a8-4f87-bddc-12f5f8bdbb12%5D%2Ffs%3Afs_feedback_image	http://asia.smartphones4water.org/view/binaryData?blobKey=flood_assessment_v1.0%5B%40version%3Dnull+and+%40uiVersion%3Dnull%5D%2Fdata%5B%40key%3Duuid%3Af3f7cbb2-05a8-4f87-bddc-12f5f8bdbb12%5D%2Fmsmt_loc_image
58	40			1	No		0
59	41			1	No		0			This is a high land
61	42			1	No		0
62				0	No
63	43			1	every year	2018	1.3	0.80309	0.49691		69FAA33A-621B-4150-AD0A-A49F22892497-22_7_6.jpeg
64	44			1	every year		NA				C293F04A-A539-4927-A7CB-4F465A0AD44E-22_33_22.jpeg
66				0	2 times
69	45			1	No		0
70	46			1	No		0
71	47			1	1 time	2003	NA
72	48			1	No		0
73	49			1	No		0
74				0	every year
77	50			1	every year		NA
78	51			1	every year		NA
79	52			1	every year		NA
80	53			1	every year		NA
81	54			1	No		0
82	55			1	1 time	2018	0.4	Non flooded
83				0	1 time
592	56			1	No		0			House is located in mountaint area.	http://asia.smartphones4water.org/view/binaryData?blobKey=flood_assessment_v1.0%5B%40version%3Dnull+and+%40uiVersion%3Dnull%5D%2Fdata%5B%40key%3Duuid%3A1da4f7e6-76c6-40b8-9a5b-c230fda4d8eb%5D%2Ffs%3Afs_feedback_image	http://asia.smartphones4water.org/view/binaryData?blobKey=flood_assessment_v1.0%5B%40version%3Dnull+and+%40uiVersion%3Dnull%5D%2Fdata%5B%40key%3Duuid%3A1da4f7e6-76c6-40b8-9a5b-c230fda4d8eb%5D%2Fmsmt_loc_image
593				0	more than 5 times
								Average	0.342918

## Sheet: S6_Exposure_CS
Data_ID	Exp_ID	Lat (Information removed for privacy)	Long (Information removed for privacy)	Msmt_month	Msmt_yr	site_ID	lu_class	lu_image	lu_class_Reference data	lu_1_class	lu_1_image	lu_2_class	lu_2_image	lu_3_class	lu_3_image	lu_4_class	lu_4_image
105	1			4	2022	Site_1	nat_forest	image-9_33_41.jpg	nat_shrub	nat_forest	image-9_34_11.jpg	nat_forest	image-9_34_21.jpg	nat_forest	image-9_34_30.jpg	nat_forest	image-9_34_40.jpg
106	2			4	2022	Site_1	nat_shrub	image-9_33_56.jpg	nat_shrub	nat_shrub	image-9_34_12.jpg	nat_forest	image-9_34_47.jpg	nat_forest	image-9_35_9.jpg	nat_forest	image-9_35_24.jpg
107	3			4	2022	Site_1	nat_forest	image-9_34_6.jpg	nat_shrub	nat_shrub	image-9_34_43.jpg	nat_forest	image-9_35_17.jpg	nat_forest	image-9_35_33.jpg	nat_forest	image-9_35_49.jpg
108	4			4	2022	Site_1	nat_forest	image-9_34_51.jpg	nat_shrub	nat_forest	image-9_35_29.jpg	nat_forest	image-9_35_46.jpg	nat_forest	image-9_36_1.jpg	nat_forest	image-9_36_32.jpg
109	5			4	2022	Site_1	nat_shrub	image-9_34_14.jpg	nat_shrub	nat_forest	image-9_34_48.jpg	nat_shrub	image-9_35_10.jpg	nat_shrub	image-9_35_36.jpg	nat_forest	image-9_36_7.jpg
110	6			4	2022	Site_1	nat_forest	image-9_36_5.jpg	nat_shrub	nat_forest	image-9_36_24.jpg	nat_forest	image-9_36_35.jpg	nat_forest	image-9_36_44.jpg	nat_forest	image-9_36_54.jpg
111	7			4	2022	Site_2	nat_forest	image-9_40_26.jpg	nat_forest	nat_forest	image-9_40_43.jpg	nat_forest	image-9_40_51.jpg	nat_forest	image-9_41_0.jpg	nat_forest	image-9_41_8.jpg
112	8			4	2022	Site_2	nat_forest	image-9_40_0.jpg	nat_forest	nat_forest	image-9_40_25.jpg	nat_forest	image-9_40_42.jpg	nat_forest	image-9_41_1.jpg	nat_forest	image-9_41_15.jpg
113	9			4	2022	Site_2	nat_forest	image-9_40_14.jpg	nat_forest	nat_forest	image-9_40_28.jpg	nat_forest	image-9_41_0.jpg	nat_forest	image-9_41_18.jpg	nat_forest	image-9_41_32.jpg
114	10			4	2022	Site_1	nat_shrub	2F012386-C02F-4F9A-A6DE-790EFA2FB833-9_42_42.jpeg	nat_shrub	nat_shrub	64599BA3-7847-465B-ABDB-B8FFF8A70F99-9_40_9.jpeg	nat_shrub	EBFADE8A-BE55-4484-83E5-83570DC84F29-9_40_21.jpeg	nat_forest	2E9635B1-4F54-4FC8-AEA5-D5D20DB6DD47-9_40_35.jpeg	nat_shrub	5C765603-6777-495D-B0A2-5A76AFF5F509-9_40_45.jpeg
115	11			4	2022	Site_2	nat_forest	image-9_40_4.jpg	nat_forest	nat_forest	image-9_40_20.jpg	nat_forest	image-9_40_32.jpg	nat_forest	image-9_40_58.jpg	nat_forest	image-9_41_26.jpg
116	12			4	2022	Site_2	nat_forest	image-9_40_55.jpg	nat_forest	nat_forest	image-9_41_24.jpg	nat_forest	image-9_41_39.jpg	nat_forest	image-9_42_1.jpg	nat_forest	image-9_42_16.jpg
117	13			4	2022	Site_3	built_high	image-9_47_42.jpg	built_high	built_high	image-9_47_59.jpg	built_high	image-9_48_9.jpg	built_high	image-9_48_21.jpg	built_high	image-9_48_30.jpg
118	14			4	2022	Site_2	nat_forest	image-9_40_46.jpg	nat_forest	nat_forest	image-9_41_4.jpg	nat_forest	image-9_41_52.jpg	nat_forest	image-9_42_6.jpg	nat_forest	image-9_42_20.jpg
119	15			4	2022	Site_2	nat_forest	AFBC9DF9-47B8-4208-8D34-61FC7D88299F-9_44_48.jpeg	nat_forest	nat_forest	B47DECC5-20CA-4E12-958B-AE48F86B2722-9_45_10.jpeg	nat_forest	A1754766-15C8-4EEE-9FC7-BFD055823A60-9_45_19.jpeg	nat_forest	D3BE2B5F-1D4D-4196-B78C-695B84DD7634-9_45_28.jpeg	nat_forest	F1930BB2-F029-4C08-85A7-65C0E75EAEB1-9_45_45.jpeg
120	16			4	2022	Site_3	built_high	image-9_48_18.jpg	built_high	built_high	image-9_48_41.jpg	built_high	image-9_48_50.jpg	built_high	image-9_49_8.jpg	built_high	image-9_49_27.jpg
121	17			4	2022	Site_3	built_high	image-9_48_7.jpg	built_high	built_high	image-9_48_36.jpg	built_high	image-9_48_52.jpg	built_high	image-9_49_8.jpg	built_high	image-9_49_25.jpg
122	18			4	2022	Site_3	built_high	image-9_48_1.jpg	built_high	built_high	image-9_48_25.jpg	built_high	image-9_48_38.jpg	built_high	image-9_48_54.jpg	built_high	image-9_49_11.jpg
123	19			4	2022	Site_3	built_high	image-9_48_33.jpg	built_high	built_high	image-9_49_7.jpg	built_high	image-9_49_22.jpg	built_high	image-9_49_37.jpg	built_high	image-9_49_50.jpg
124	20			4	2022	Site_3	built_low	880BB94C-282D-4255-8362-6DFC8DFD475A-9_49_31.jpeg	built_high	built_low	39F55E86-5F6C-4DAF-90BC-09520D60ABCF-9_52_14.jpeg	built_low	1FFB7F88-A3CC-4AB9-B4DA-5F45912582C7-9_52_31.jpeg	built_low	D0503691-FABA-4F15-A21A-B14A7002DC4F-9_52_43.jpeg	built_low	E179B11E-FE75-4793-9317-ACDE8B925E95-9_53_16.jpeg
125	21			4	2022	Site_4	built_high	image-9_54_11.jpg	built_high	built_high	image-9_54_48.jpg	built_high	image-9_54_58.jpg	built_high	image-9_55_18.jpg	built_high	image-9_55_25.jpg
126	22			4	2022	Site_3	built_high	image-9_48_23.jpg	built_high	built_high	image-9_48_46.jpg	built_high	image-9_49_7.jpg	built_high	image-9_49_25.jpg	built_high	image-9_49_51.jpg
127	23			4	2022	Site_4	built_high	image-9_54_20.jpg	built_high	built_high	image-9_54_42.jpg	built_high	image-9_54_58.jpg	built_high	image-9_55_17.jpg	built_high	image-9_55_46.jpg
128	24			4	2022	Site_4	built_high	image-9_54_59.jpg	built_high	built_high	image-9_55_24.jpg	built_high	image-9_55_34.jpg	built_high	image-9_56_18.jpg	built_high	image-9_56_29.jpg
129	25			4	2022	Site_4	built_high	image-9_54_45.jpg	built_high	built_high	E0379526-6EAE-473B-8DF9-7D89151F22FB-9_55_36.jpeg	built_high	97BB00FE-DA94-4691-9C5F-671F60CA1CEB-9_55_51.jpeg	built_high	E06E822D-E2E8-4BB9-9EBD-79AD72DD39FE-9_56_1.jpeg	built_high	0A5B3F18-B2A7-45C1-976D-522938575D21-9_56_58.jpeg
130	26			4	2022	Site_5	built_low	image-10_8_52.jpg	built_low	built_low	image-10_9_20.jpg	built_low	image-10_9_32.jpg	built_low	image-10_9_45.jpg	built_low	image-10_9_55.jpg
131	27			4	2022	Site_4	built_high	D4155915-DA31-4DF6-BEC3-3C94360287CD-10_9_8.jpeg	built_high	built_high	EC71A4E2-473A-4FF4-A3D7-97AF5A7A3D84-10_9_16.jpeg	built_high	2F09272B-3E9B-4D90-9349-41812552A825-10_9_25.jpeg	built_high	1C1AE305-8D32-428B-ABA3-20F790DD3377-10_9_32.jpeg	built_high	A21E82EC-628E-4078-AF10-7C38DEA0D415-10_9_53.jpeg
132	28			4	2022	Site_5	built_high	image-10_8_57.jpg	built_low	built_high	image-10_9_31.jpg	built_high	image-10_9_44.jpg	built_high	image-10_9_52.jpg	built_high	image-10_10_0.jpg
133	29			4	2022	Site_5	built_low	0781EF45-E228-489F-91CD-77353DC8968F-10_11_16.jpeg	built_low	built_low	DB4BDC2A-25CD-4154-BCC9-6FD3C97E83E8-10_12_8.jpeg	built_low	C59F4A46-7DE7-4CB2-8190-904F43B42335-10_12_23.jpeg	built_low	2B923B5B-337D-4286-85A0-C3DDD45C4F25-10_12_35.jpeg	built_low	83588712-0975-4976-B7D1-99247BB1B99B-10_12_49.jpeg
134	30			4	2022	Site_6	ag_non_rice	image-10_17_45.jpg	nat_shrub	ag_non_rice	image-10_18_6.jpg	ag_non_rice	image-10_18_17.jpg	ag_non_rice	image-10_18_34.jpg	ag_non_rice	image-10_18_46.jpg
135	31			4	2022	Site_6	ag_non_rice	EA3E00B7-D7C3-4F80-A576-9A9959ECF7A6-10_18_32.jpeg	nat_shrub	ag_non_rice	3565D936-7031-4B2B-AF7D-71C3FC2C8B2B-10_19_20.jpeg	ag_non_rice	4B7D9875-981D-491E-98B6-91803A65E482-10_19_31.jpeg	ag_non_rice	9F06EC5D-F5FB-4576-91DF-520F7FDC1EBE-10_19_47.jpeg	ag_non_rice	6B3D1B40-EF08-4F50-BE14-C9E97B80589C-10_20_9.jpeg
136	32			4	2022	Site_5	built_low	AFF6B82C-8956-4E50-858D-121D46225D76-10_10_5.jpeg	built_low	built_low	B3A7923B-9A06-4E3A-9984-41CB14DCA094-10_10_47.jpeg	built_low	65BCD11D-9424-46D5-999F-E775190ED396-10_11_0.jpeg	built_low	7B22AF92-2606-455C-9126-91EE97709698-10_11_14.jpeg	built_low	063FCEF7-91A5-4CDF-9348-43C6DE5079EA-10_11_34.jpeg
137	33			4	2022	Site_6	nat_shrub	367CA13E-9DEA-4D69-B9CD-895CF1D847F7-10_19_9.jpeg	nat_shrub	nat_shrub	59032E9D-2A60-4F91-B2F0-57DA8D94B526-10_19_48.jpeg	nat_shrub	C22CAD00-4D87-4CBC-9CBD-BEBFE04E6BA0-10_20_1.jpeg	nat_shrub	86D39E1F-956A-4E9D-B56D-DD36B60D8BDE-10_20_21.jpeg	nat_shrub	7E877E4D-2F8E-4E17-BC53-4BADEBD00D92-10_20_33.jpeg
138	34			4	2022	Site_6	ag_non_rice	image-10_17_34.jpg	nat_shrub	ag_non_rice	image-10_17_59.jpg	ag_non_rice	image-10_18_9.jpg	ag_non_rice	image-10_18_22.jpg	ag_non_rice	image-10_18_31.jpg
139	35			4	2022	Site_7	ag_rice	image-10_25_29.jpg	ag_rice	ag_rice	image-10_25_46.jpg	ag_rice	image-10_25_56.jpg	ag_rice	image-10_26_7.jpg	ag_rice	image-10_26_22.jpg
140	36			4	2022	Site_7	ag_rice	image-10_26_7.jpg	ag_rice	ag_rice	image-10_26_23.jpg	ag_rice	image-10_26_30.jpg	ag_rice	image-10_26_37.jpg	ag_rice	image-10_26_46.jpg
141	37			4	2022	Site_7	ag_rice	C839B2A2-3B07-4911-976A-F52B0E1DDB73-10_26_7.jpeg	ag_rice	ag_rice	E3162D18-36F2-4D56-B8A5-0CF29F9EB199-10_26_39.jpeg	ag_rice	97CFEF21-5736-4944-9AA4-50D01C9F815B-10_26_49.jpeg	ag_rice	84220027-1C12-439C-B6B0-B2887E7A13B2-10_27_0.jpeg	ag_rice	4CC5EDA2-B382-4A2D-BAC7-8E4CF75BD9B8-10_27_10.jpeg
142	38			4	2022	Site_5	built_low	image-10_9_17.jpg	built_low	built_low	image-10_10_1.jpg	built_low	image-10_10_20.jpg	built_low	image-10_10_36.jpg	built_low	image-10_10_49.jpg
143	39			4	2022	Site_6	ag_non_rice	2D92D359-6600-47F1-87FB-9D710AACFD1E-10_18_8.jpeg	nat_shrub	ag_non_rice	7510A89E-1F9B-4053-B1D5-37B1B4779881-10_18_51.jpeg	ag_non_rice	53FF66E2-8A00-4153-AB62-AB483F13F922-10_19_21.jpeg	ag_non_rice	B09D0E70-BCFD-4FE1-A45F-57F0E5F63BAA-10_19_47.jpeg	ag_non_rice	image-10_20_2.jpg
144	40			4	2022	Site_7	ag_rice	EAA9A4AB-4591-4854-A2E0-72D4D7B2BF5F-10_26_9.jpeg	ag_rice	ag_rice	925E3B87-E281-45FF-B5BB-4953A7439D45-10_26_30.jpeg	ag_rice	50639F4E-606D-4F4A-A65C-6DA87B172C5D-10_26_39.jpeg	ag_rice	5E89AAEC-D25F-45DB-BE88-C7DB54258959-10_26_48.jpeg	ag_rice	DA9EFBBC-F1CC-4D32-930A-AC294B5C511B-10_26_56.jpeg
145	41			4	2022	Site_7	ag_rice	E3D59E1C-CCD0-4D3C-952A-38AF18080BE4-10_27_6.jpeg	ag_rice	ag_rice	0ACF611D-A83E-4B0A-A726-058458CB1E70-10_27_29.jpeg	ag_rice	6AA513F2-F622-4501-987E-728F81FA1F8E-10_27_38.jpeg	ag_rice	1ED4A4E9-6075-4080-BB6A-6AABF7D9BD76-10_27_45.jpeg	ag_rice	562FC831-B9E0-4007-9E0F-8E9D8A517523-10_27_55.jpeg
146	42			4	2022	Site_8	built_low	image-10_40_11.jpg	ag_non_rice	built_low	image-10_40_37.jpg	built_low	image-10_40_49.jpg	built_low	image-10_41_1.jpg	built_low	image-10_41_18.jpg
147	43			4	2022	Site_8	built_low	image-10_40_50.jpg	ag_non_rice	built_low	image-10_41_16.jpg	built_low	image-10_41_28.jpg	built_low	image-10_41_36.jpg	built_low	image-10_41_58.jpg
148	44			4	2022	Site_8	ag_non_rice	image-10_40_42.jpg	ag_non_rice	ag_non_rice	image-10_41_25.jpg	ag_non_rice	91C0580A-A4E7-4AD2-88E6-374D02A5CB04-10_44_52.jpeg	ag_non_rice	BAB97E87-E5ED-4D5A-B37B-94D0AB84DAA6-10_45_2.jpeg	ag_non_rice	D1482872-F73A-4DD6-92A7-894F61DD584D-10_45_26.jpeg
149	45			4	2022	Site_8	ag_non_rice	1311E05A-FC3A-4DB5-A93E-B5D5C43AAC0E-10_42_51.jpeg	ag_non_rice	ag_non_rice	B22A15BD-5ED0-43C5-86E9-CA29ED966816-10_43_12.jpeg	ag_non_rice	E39130A8-1AA0-43FD-B4C2-69F2231328A5-10_43_23.jpeg	ag_non_rice	F25B3A5B-F008-4A8A-AC7D-BF40D80773CB-10_43_30.jpeg	ag_non_rice	DC127C9C-6F44-4D0E-89FF-32F2C85F63DD-10_43_38.jpeg
150	46			4	2022	Site_9	nat_shrub	image-10_50_14.jpg	nat_shrub	nat_shrub	image-10_50_30.jpg	nat_shrub	image-10_50_43.jpg	nat_shrub	image-10_50_56.jpg	nat_shrub	image-10_51_5.jpg
151	47			4	2022	Site_9	nat_shrub	image-10_51_40.jpg	nat_shrub	nat_shrub	image-10_50_4.jpg	nat_shrub	image-10_50_15.jpg	nat_shrub	image-10_50_26.jpg	nat_shrub	image-10_50_36.jpg
152	48			4	2022	Site_8	ag_non_rice	E4A9336C-B6DB-4065-950E-7D52593E4178-10_41_8.jpeg	ag_non_rice	ag_non_rice	98436A1B-5664-46D8-895B-CC5941F1D363-10_42_52.jpeg	ag_non_rice	181A709B-1501-4053-9C77-B5804408C05E-10_43_18.jpeg	ag_non_rice	60D66FB6-EC03-4724-A4B9-EE58ADFA3F54-10_43_32.jpeg	ag_non_rice	7E92B4DF-2B1B-4896-882C-33FABA7748B7-10_43_44.jpeg
153	49			4	2022	Site_9	nat_shrub	F8EF64FA-021A-4B3B-9D61-3E07DEBCC1C9-10_51_18.jpeg	nat_shrub	nat_shrub	F3B06E37-AFFC-47F1-A4DF-C3A5B000B0A3-10_51_53.jpeg	nat_shrub	4941BA9B-E65D-43E4-AE24-61B47EDB0958-10_52_13.jpeg	nat_shrub	D6246DD6-E8B0-4A00-A064-688B980F2254-10_52_24.jpeg	nat_shrub	8DB8FFF8-EE41-4AF3-9254-BBD6293CE05E-10_52_34.jpeg
154	50			4	2022	Site_10	ag_rice	image-10_58_39.jpg	ag_rice	ag_rice	image-10_58_55.jpg	ag_rice	image-10_59_4.jpg	ag_non_rice	image-10_59_17.jpg	ag_rice	image-10_59_29.jpg
155	51			4	2022	Site_9	nat_shrub	image-10_50_58.jpg	nat_shrub	nat_shrub	image-10_51_25.jpg	nat_shrub	image-10_51_40.jpg	nat_shrub	image-10_51_55.jpg	nat_shrub	image-10_52_11.jpg
156	52			4	2022	Site_10	ag_non_rice	16F1907E-F658-4F12-B1CB-69FD20F63836-10_59_30.jpeg	ag_rice	ag_non_rice	20C6146C-B9EE-4F47-93BF-B4A535A27980-11_0_8.jpeg	ag_non_rice	A0A3DB72-40FF-4472-BEA5-FB2338722EAE-11_0_19.jpeg	ag_non_rice	CE7157D0-A624-47F0-A1E9-8598D9976884-11_0_30.jpeg	ag_non_rice	7B5D0C11-0A49-4957-851E-647C993FBB4B-11_0_39.jpeg
157	53			4	2022	Site_10	ag_rice	image-10_58_22.jpg	ag_rice	ag_rice	image-10_58_36.jpg	ag_rice	image-10_58_48.jpg	ag_rice	image-10_58_57.jpg	ag_rice	image-10_59_8.jpg
158	54			4	2022	Site_9	nat_shrub	image-10_51_19.jpg	nat_shrub	nat_shrub	0FD599ED-7959-4B5F-85D7-A3F11EBA6EBF-10_52_52.jpeg	nat_shrub	7FD391C4-9555-42C2-8A78-4197E8AD35B9-10_53_3.jpeg	nat_shrub	F2481F28-0DF9-4758-99BE-7A66D8067B85-10_53_11.jpeg	nat_shrub	01BF2748-3436-42B6-9577-A29287A43F1D-10_53_20.jpeg
159	55			4	2022	Site_10	ag_non_rice	image-10_59_56.jpg	ag_rice	ag_non_rice	image-11_0_11.jpg	ag_non_rice	image-11_0_24.jpg	ag_non_rice	image-11_0_33.jpg	ag_non_rice	image-11_0_44.jpg
160	56			4	2022	Site_10	ag_rice	image-11_5_21.jpg	ag_rice	ag_rice	image-11_5_40.jpg	ag_rice	image-11_5_48.jpg	ag_rice	image-11_5_56.jpg	ag_rice	image-11_6_3.jpg
161	57			4	2022	Site_10	ag_rice	B88F6081-0D30-4391-832D-DADFCA7D88D1-11_0_36.jpeg	ag_rice	ag_rice	61E03973-2BB2-4E03-985A-390B77F4CC20-11_0_54.jpeg	ag_rice	FBADF84A-64F0-4C1E-9414-07F18D7A2FD1-11_1_3.jpeg	ag_rice	0CFEC23F-1408-4C7F-97D0-CC8E8C26B817-11_1_19.jpeg	ag_rice	DFCBE459-00E5-485A-A15F-BFB3F2AD655F-11_1_29.jpeg
162	58			4	2022	Site_10	ag_rice	image-11_1_36.jpg	ag_rice	ag_rice	A7B5C68B-560B-4090-B618-564265124D4D-11_2_58.jpeg	ag_rice	AACD27AE-A015-4C26-A080-6FB6F9CA8F4D-11_3_7.jpeg	ag_rice	62462707-3EF1-4571-BEDA-7C99126F481B-11_3_22.jpeg	ag_rice	25A5D59A-CC8F-42BD-AF2F-EE6719DA874B-11_4_34.jpeg
163	59			4	2022	Site_12	built_low	image-11_19_50.jpg	built_low	built_low	image-11_20_6.jpg	built_low	image-11_20_14.jpg	built_low	image-11_20_20.jpg	built_low	image-11_20_27.jpg
164	60			4	2022	Site_12	built_low	image-11_20_12.jpg	built_low	built_low	image-11_21_21.jpg	built_low	image-11_21_50.jpg	built_low	image-11_22_20.jpg	built_low	image-11_22_47.jpg
165	61			4	2022	Site_12	built_low	image-11_19_38.jpg	built_low	built_low	image-11_19_50.jpg	built_low	image-11_20_0.jpg	built_low	image-11_20_15.jpg	built_low	image-11_20_28.jpg
166	62			4	2022	Site_11	ag_rice	image-11_44_41.jpg	ag_rice	ag_rice	image-11_44_57.jpg	ag_rice	image-11_45_5.jpg	ag_rice	image-11_45_13.jpg	ag_rice	image-11_45_19.jpg
167	63			4	2022	Site_11	ag_rice	image-11_44_26.jpg	ag_rice	ag_rice	image-11_44_55.jpg	ag_rice	image-11_45_13.jpg	ag_rice	image-11_45_25.jpg	ag_rice	image-11_45_48.jpg
168	64			4	2022	Site_12	built_low	7E8D97EB-CAEC-4CED-9299-83A539A2AB26-11_20_29.jpeg	built_low	built_low	B67034AC-956F-4F71-8637-AD91F35CB97D-11_21_17.jpeg	built_low	87FFF44D-0673-4124-8B8F-0D64B8A06300-11_21_41.jpeg	built_low	D63B9E98-E033-498D-BE73-8E84D8FFCFFD-11_21_52.jpeg	built_low	BBC50A39-09DA-4C8C-AFF1-B1EAED27EA1F-11_22_8.jpeg
169	65			4	2022	Site_11	ag_rice	3AF56861-6E83-414F-800C-4B19367DD288-11_47_8.jpeg	ag_rice	ag_rice	26F8C0DE-485A-4574-A937-9481A1F1AFCC-11_48_53.jpeg	ag_rice	516A9CE6-9E4F-4484-9A93-05013AC5BA96-11_49_3.jpeg	ag_rice	A2E196B6-207D-49D4-82FD-C8972D07FA91-11_49_12.jpeg	ag_rice	207519F9-7B68-4945-9CFE-FC79EFB121EC-11_49_22.jpeg
170	66			4	2022	Site_11	ag_rice	6000468A-127E-4007-B82A-EAAE9C09776A-11_46_36.jpeg	ag_rice	ag_rice	7E62875A-4D5C-4129-9726-FDABD8DE8E0E-11_46_54.jpeg	ag_rice	899F0781-3827-4221-848E-EDA559420C2C-11_47_4.jpeg	ag_rice	172C6CC5-5D7D-41D7-9081-DC2A5401BFB7-11_47_12.jpeg	ag_rice	C67AE8FD-9EFD-4DFE-A724-2E99A71A39DA-11_47_24.jpeg
171	67			4	2022	Site_11	ag_rice	3C2E057A-1604-41E4-8F5A-8E4D1F1A204B-11_46_19.jpeg	ag_rice	ag_rice	8F326984-49C6-45F4-87B8-1401B32C04E1-11_46_30.jpeg	ag_rice	93260992-4654-4CCE-8267-44B3DB52EC16-11_46_38.jpeg	ag_rice	AC2ECB96-402F-418B-AE22-0575C4CD2F56-11_46_46.jpeg	ag_rice	9769D54A-D7F5-41A9-AF88-FD968D8B35EB-11_46_58.jpeg
172	68			4	2022	Site_13	wt_body	image-11_51_22.jpg	wt_body	wt_body	image-11_51_41.jpg	wt_body	image-11_51_52.jpg	wt_body	image-11_52_6.jpg	wt_body	image-11_52_16.jpg
173	69			4	2022	Site_13	wt_body	image-11_52_27.jpg	wt_body	wt_body	image-11_53_49.jpg	wt_body	image-11_53_59.jpg	wt_body	image-11_54_27.jpg	wt_body	image-11_54_36.jpg
174	70			4	2022	Site_13	wt_body	A191E9EF-4E6E-419E-BAEE-51E068B812AB-11_53_47.jpeg	wt_body	wt_body	B9366301-12E1-4F74-9056-AD9778E4A1E7-11_53_57.jpeg	wt_body	61559BF1-9E27-4E12-9B30-72BA2FFF9FD7-11_54_8.jpeg	wt_body	B729765F-D296-482F-92D3-BA88C5D1EB8E-11_54_16.jpeg	wt_body	C32D89D0-BD67-46E2-9B2B-ECB72F1C5D56-11_54_27.jpeg
175	71			4	2022	Site_14	ag_rice	image-12_6_23.jpg	ag_rice	ag_rice	image-12_6_44.jpg	ag_rice	image-12_6_51.jpg	ag_rice	image-12_6_57.jpg	ag_rice	image-12_7_3.jpg
176	72			4	2022	Site_13	wt_body	8ED4276B-D0E8-41A6-92A8-3DD6A4679DF0-12_8_55.jpeg	wt_body	wt_body	2ADAD1B1-F76E-4731-9CFF-E6F577696D3C-12_8_4.jpeg	wt_body	67A74521-185B-4982-82AF-F3DA0D6B4AE5-12_8_12.jpeg	wt_body	B9CFA7DB-12E2-42CC-B72F-75EC34EEE52A-12_9_7.jpeg	wt_body	3D7D1E06-A008-4E91-8456-D4BE15E97F4F-12_8_23.jpeg
177	73			4	2022	Site_13	wt_body	B2840939-707E-4932-9A74-26AFF41C3FDB-11_52_17.jpeg	wt_body	wt_body	C24F1A2F-D2DF-41CC-8C99-72EA5EAEA543-11_53_5.jpeg	wt_body	2DF147D9-0639-4E55-8B84-44F072C2D5E6-11_53_15.jpeg	wt_body	737609C7-0112-40A6-A760-FFC2B9A6F678-11_53_31.jpeg	wt_body	image-11_53_53.jpg
180	74			4	2022	Site_14	ag_rice	48D672A9-014C-4833-9B6E-535352EC84B3-12_11_22.jpeg	ag_rice	ag_rice	5A21FF0A-DF4C-442B-8942-FB22EA5B1B96-12_12_23.jpeg	ag_rice	88A265D3-EB7F-44E5-817D-C7A2A953D733-12_12_35.jpeg	ag_rice	92AB2D41-BE03-4ED4-B230-2F739807E248-12_12_48.jpeg	ag_rice	2A7E50FF-D391-44D7-8E05-3E2C9745DECD-12_13_6.jpeg
496	75			1	2022		ag_non_rice	http://asia.smartphones4water.org/view/binaryData?blobKey=land_use_v1.0%5B%40version%3Dnull+and+%40uiVersion%3Dnull%5D%2Fdata%5B%40key%3Duuid%3A119aaa3b-a4c8-4190-8365-a2729a2f723f%5D%2Flu_image		ag_non_rice	http://asia.smartphones4water.org/view/binaryData?blobKey=land_use_v1.0%5B%40version%3Dnull+and+%40uiVersion%3Dnull%5D%2Fdata%5B%40key%3Duuid%3A119aaa3b-a4c8-4190-8365-a2729a2f723f%5D%2Flu_1_image	ag_non_rice	http://asia.smartphones4water.org/view/binaryData?blobKey=land_use_v1.0%5B%40version%3Dnull+and+%40uiVersion%3Dnull%5D%2Fdata%5B%40key%3Duuid%3A119aaa3b-a4c8-4190-8365-a2729a2f723f%5D%2Flu_2_image	ag_non_rice	http://asia.smartphones4water.org/view/binaryData?blobKey=land_use_v1.0%5B%40version%3Dnull+and+%40uiVersion%3Dnull%5D%2Fdata%5B%40key%3Duuid%3A119aaa3b-a4c8-4190-8365-a2729a2f723f%5D%2Flu_3_image	ag_non_rice	http://asia.smartphones4water.org/view/binaryData?blobKey=land_use_v1.0%5B%40version%3Dnull+and+%40uiVersion%3Dnull%5D%2Fdata%5B%40key%3Duuid%3A119aaa3b-a4c8-4190-8365-a2729a2f723f%5D%2Flu_4_image
497	76			1	2022		ag_non_rice	http://asia.smartphones4water.org/view/binaryData?blobKey=land_use_v1.0%5B%40version%3Dnull+and+%40uiVersion%3Dnull%5D%2Fdata%5B%40key%3Duuid%3A51134e6b-cbce-4a56-b85b-f9acaaa291de%5D%2Flu_image		nat_shrub	http://asia.smartphones4water.org/view/binaryData?blobKey=land_use_v1.0%5B%40version%3Dnull+and+%40uiVersion%3Dnull%5D%2Fdata%5B%40key%3Duuid%3A51134e6b-cbce-4a56-b85b-f9acaaa291de%5D%2Flu_1_image	nat_shrub	http://asia.smartphones4water.org/view/binaryData?blobKey=land_use_v1.0%5B%40version%3Dnull+and+%40uiVersion%3Dnull%5D%2Fdata%5B%40key%3Duuid%3A51134e6b-cbce-4a56-b85b-f9acaaa291de%5D%2Flu_2_image	built_high	http://asia.smartphones4water.org/view/binaryData?blobKey=land_use_v1.0%5B%40version%3Dnull+and+%40uiVersion%3Dnull%5D%2Fdata%5B%40key%3Duuid%3A51134e6b-cbce-4a56-b85b-f9acaaa291de%5D%2Flu_3_image	ag_non_rice	http://asia.smartphones4water.org/view/binaryData?blobKey=land_use_v1.0%5B%40version%3Dnull+and+%40uiVersion%3Dnull%5D%2Fdata%5B%40key%3Duuid%3A51134e6b-cbce-4a56-b85b-f9acaaa291de%5D%2Flu_4_image
498	77			1	2022		ag_rice	http://asia.smartphones4water.org/view/binaryData?blobKey=land_use_v1.0%5B%40version%3Dnull+and+%40uiVersion%3Dnull%5D%2Fdata%5B%40key%3Duuid%3A2fed7c72-ac42-4387-957e-faf5325495fc%5D%2Flu_image		ag_rice	http://asia.smartphones4water.org/view/binaryData?blobKey=land_use_v1.0%5B%40version%3Dnull+and+%40uiVersion%3Dnull%5D%2Fdata%5B%40key%3Duuid%3A2fed7c72-ac42-4387-957e-faf5325495fc%5D%2Flu_1_image	ag_rice	http://asia.smartphones4water.org/view/binaryData?blobKey=land_use_v1.0%5B%40version%3Dnull+and+%40uiVersion%3Dnull%5D%2Fdata%5B%40key%3Duuid%3A2fed7c72-ac42-4387-957e-faf5325495fc%5D%2Flu_2_image	ag_rice	http://asia.smartphones4water.org/view/binaryData?blobKey=land_use_v1.0%5B%40version%3Dnull+and+%40uiVersion%3Dnull%5D%2Fdata%5B%40key%3Duuid%3A2fed7c72-ac42-4387-957e-faf5325495fc%5D%2Flu_3_image	built_low	http://asia.smartphones4water.org/view/binaryData?blobKey=land_use_v1.0%5B%40version%3Dnull+and+%40uiVersion%3Dnull%5D%2Fdata%5B%40key%3Duuid%3A2fed7c72-ac42-4387-957e-faf5325495fc%5D%2Flu_4_image
499	78			1	2022		ag_non_rice	http://asia.smartphones4water.org/view/binaryData?blobKey=land_use_v1.0%5B%40version%3Dnull+and+%40uiVersion%3Dnull%5D%2Fdata%5B%40key%3Duuid%3A45962f57-03ec-49bf-a06a-01ff640a4263%5D%2Flu_image		ag_rice	http://asia.smartphones4water.org/view/binaryData?blobKey=land_use_v1.0%5B%40version%3Dnull+and+%40uiVersion%3Dnull%5D%2Fdata%5B%40key%3Duuid%3A45962f57-03ec-49bf-a06a-01ff640a4263%5D%2Flu_1_image	ag_non_rice	http://asia.smartphones4water.org/view/binaryData?blobKey=land_use_v1.0%5B%40version%3Dnull+and+%40uiVersion%3Dnull%5D%2Fdata%5B%40key%3Duuid%3A45962f57-03ec-49bf-a06a-01ff640a4263%5D%2Flu_2_image	ag_rice	http://asia.smartphones4water.org/view/binaryData?blobKey=land_use_v1.0%5B%40version%3Dnull+and+%40uiVersion%3Dnull%5D%2Fdata%5B%40key%3Duuid%3A45962f57-03ec-49bf-a06a-01ff640a4263%5D%2Flu_3_image	nat_shrub	http://asia.smartphones4water.org/view/binaryData?blobKey=land_use_v1.0%5B%40version%3Dnull+and+%40uiVersion%3Dnull%5D%2Fdata%5B%40key%3Duuid%3A45962f57-03ec-49bf-a06a-01ff640a4263%5D%2Flu_4_image
500	79			1	2022		wt_body	http://asia.smartphones4water.org/view/binaryData?blobKey=land_use_v1.0%5B%40version%3Dnull+and+%40uiVersion%3Dnull%5D%2Fdata%5B%40key%3Duuid%3Ae7cadb01-7f52-4df5-9ec1-428b1bfb0b96%5D%2Flu_image		ag_non_rice	http://asia.smartphones4water.org/view/binaryData?blobKey=land_use_v1.0%5B%40version%3Dnull+and+%40uiVersion%3Dnull%5D%2Fdata%5B%40key%3Duuid%3Ae7cadb01-7f52-4df5-9ec1-428b1bfb0b96%5D%2Flu_1_image	built_low	http://asia.smartphones4water.org/view/binaryData?blobKey=land_use_v1.0%5B%40version%3Dnull+and+%40uiVersion%3Dnull%5D%2Fdata%5B%40key%3Duuid%3Ae7cadb01-7f52-4df5-9ec1-428b1bfb0b96%5D%2Flu_2_image	ag_rice	http://asia.smartphones4water.org/view/binaryData?blobKey=land_use_v1.0%5B%40version%3Dnull+and+%40uiVersion%3Dnull%5D%2Fdata%5B%40key%3Duuid%3Ae7cadb01-7f52-4df5-9ec1-428b1bfb0b96%5D%2Flu_3_image	nat_shrub	http://asia.smartphones4water.org/view/binaryData?blobKey=land_use_v1.0%5B%40version%3Dnull+and+%40uiVersion%3Dnull%5D%2Fdata%5B%40key%3Duuid%3Ae7cadb01-7f52-4df5-9ec1-428b1bfb0b96%5D%2Flu_4_image
501	80			1	2022		built_low	http://asia.smartphones4water.org/view/binaryData?blobKey=land_use_v1.0%5B%40version%3Dnull+and+%40uiVersion%3Dnull%5D%2Fdata%5B%40key%3Duuid%3A19320850-846b-4685-a517-3d9b7d5b8e02%5D%2Flu_image		built_low	http://asia.smartphones4water.org/view/binaryData?blobKey=land_use_v1.0%5B%40version%3Dnull+and+%40uiVersion%3Dnull%5D%2Fdata%5B%40key%3Duuid%3A19320850-846b-4685-a517-3d9b7d5b8e02%5D%2Flu_1_image	built_low	http://asia.smartphones4water.org/view/binaryData?blobKey=land_use_v1.0%5B%40version%3Dnull+and+%40uiVersion%3Dnull%5D%2Fdata%5B%40key%3Duuid%3A19320850-846b-4685-a517-3d9b7d5b8e02%5D%2Flu_2_image	built_low	http://asia.smartphones4water.org/view/binaryData?blobKey=land_use_v1.0%5B%40version%3Dnull+and+%40uiVersion%3Dnull%5D%2Fdata%5B%40key%3Duuid%3A19320850-846b-4685-a517-3d9b7d5b8e02%5D%2Flu_3_image	built_low	http://asia.smartphones4water.org/view/binaryData?blobKey=land_use_v1.0%5B%40version%3Dnull+and+%40uiVersion%3Dnull%5D%2Fdata%5B%40key%3Duuid%3A19320850-846b-4685-a517-3d9b7d5b8e02%5D%2Flu_4_image
502	81			1	2022		ag_non_rice	http://asia.smartphones4water.org/view/binaryData?blobKey=land_use_v1.0%5B%40version%3Dnull+and+%40uiVersion%3Dnull%5D%2Fdata%5B%40key%3Duuid%3A9ce976f3-a399-4a97-8424-df9daa809b37%5D%2Flu_image		ag_non_rice	http://asia.smartphones4water.org/view/binaryData?blobKey=land_use_v1.0%5B%40version%3Dnull+and+%40uiVersion%3Dnull%5D%2Fdata%5B%40key%3Duuid%3A9ce976f3-a399-4a97-8424-df9daa809b37%5D%2Flu_1_image	ag_non_rice	http://asia.smartphones4water.org/view/binaryData?blobKey=land_use_v1.0%5B%40version%3Dnull+and+%40uiVersion%3Dnull%5D%2Fdata%5B%40key%3Duuid%3A9ce976f3-a399-4a97-8424-df9daa809b37%5D%2Flu_2_image	ag_non_rice	http://asia.smartphones4water.org/view/binaryData?blobKey=land_use_v1.0%5B%40version%3Dnull+and+%40uiVersion%3Dnull%5D%2Fdata%5B%40key%3Duuid%3A9ce976f3-a399-4a97-8424-df9daa809b37%5D%2Flu_3_image	ag_non_rice	http://asia.smartphones4water.org/view/binaryData?blobKey=land_use_v1.0%5B%40version%3Dnull+and+%40uiVersion%3Dnull%5D%2Fdata%5B%40key%3Duuid%3A9ce976f3-a399-4a97-8424-df9daa809b37%5D%2Flu_4_image
503	82			1	2022		ag_rice	http://asia.smartphones4water.org/view/binaryData?blobKey=land_use_v1.0%5B%40version%3Dnull+and+%40uiVersion%3Dnull%5D%2Fdata%5B%40key%3Duuid%3A6d8a9270-b7e7-4be1-9324-68d39e3a125d%5D%2Flu_image		ag_rice	http://asia.smartphones4water.org/view/binaryData?blobKey=land_use_v1.0%5B%40version%3Dnull+and+%40uiVersion%3Dnull%5D%2Fdata%5B%40key%3Duuid%3A6d8a9270-b7e7-4be1-9324-68d39e3a125d%5D%2Flu_1_image	ag_non_rice	http://asia.smartphones4water.org/view/binaryData?blobKey=land_use_v1.0%5B%40version%3Dnull+and+%40uiVersion%3Dnull%5D%2Fdata%5B%40key%3Duuid%3A6d8a9270-b7e7-4be1-9324-68d39e3a125d%5D%2Flu_2_image	ag_non_rice	http://asia.smartphones4water.org/view/binaryData?blobKey=land_use_v1.0%5B%40version%3Dnull+and+%40uiVersion%3Dnull%5D%2Fdata%5B%40key%3Duuid%3A6d8a9270-b7e7-4be1-9324-68d39e3a125d%5D%2Flu_3_image	ag_non_rice	http://asia.smartphones4water.org/view/binaryData?blobKey=land_use_v1.0%5B%40version%3Dnull+and+%40uiVersion%3Dnull%5D%2Fdata%5B%40key%3Duuid%3A6d8a9270-b7e7-4be1-9324-68d39e3a125d%5D%2Flu_4_image
504	83			1	2022		ag_rice	http://asia.smartphones4water.org/view/binaryData?blobKey=land_use_v1.0%5B%40version%3Dnull+and+%40uiVersion%3Dnull%5D%2Fdata%5B%40key%3Duuid%3A7e8ea2a6-29ac-41bf-8532-8fa471c22dc5%5D%2Flu_image		ag_rice	http://asia.smartphones4water.org/view/binaryData?blobKey=land_use_v1.0%5B%40version%3Dnull+and+%40uiVersion%3Dnull%5D%2Fdata%5B%40key%3Duuid%3A7e8ea2a6-29ac-41bf-8532-8fa471c22dc5%5D%2Flu_1_image	ag_rice	http://asia.smartphones4water.org/view/binaryData?blobKey=land_use_v1.0%5B%40version%3Dnull+and+%40uiVersion%3Dnull%5D%2Fdata%5B%40key%3Duuid%3A7e8ea2a6-29ac-41bf-8532-8fa471c22dc5%5D%2Flu_2_image	ag_non_rice	http://asia.smartphones4water.org/view/binaryData?blobKey=land_use_v1.0%5B%40version%3Dnull+and+%40uiVersion%3Dnull%5D%2Fdata%5B%40key%3Duuid%3A7e8ea2a6-29ac-41bf-8532-8fa471c22dc5%5D%2Flu_3_image	ag_non_rice	http://asia.smartphones4water.org/view/binaryData?blobKey=land_use_v1.0%5B%40version%3Dnull+and+%40uiVersion%3Dnull%5D%2Fdata%5B%40key%3Duuid%3A7e8ea2a6-29ac-41bf-8532-8fa471c22dc5%5D%2Flu_4_image
505	84			1	2022		built_low	http://asia.smartphones4water.org/view/binaryData?blobKey=land_use_v1.0%5B%40version%3Dnull+and+%40uiVersion%3Dnull%5D%2Fdata%5B%40key%3Duuid%3Ada6aff82-e02b-4af8-abfb-ef9c890781cc%5D%2Flu_image		built_low	http://asia.smartphones4water.org/view/binaryData?blobKey=land_use_v1.0%5B%40version%3Dnull+and+%40uiVersion%3Dnull%5D%2Fdata%5B%40key%3Duuid%3Ada6aff82-e02b-4af8-abfb-ef9c890781cc%5D%2Flu_1_image	built_high	http://asia.smartphones4water.org/view/binaryData?blobKey=land_use_v1.0%5B%40version%3Dnull+and+%40uiVersion%3Dnull%5D%2Fdata%5B%40key%3Duuid%3Ada6aff82-e02b-4af8-abfb-ef9c890781cc%5D%2Flu_2_image	wt_body	http://asia.smartphones4water.org/view/binaryData?blobKey=land_use_v1.0%5B%40version%3Dnull+and+%40uiVersion%3Dnull%5D%2Fdata%5B%40key%3Duuid%3Ada6aff82-e02b-4af8-abfb-ef9c890781cc%5D%2Flu_3_image	built_high	http://asia.smartphones4water.org/view/binaryData?blobKey=land_use_v1.0%5B%40version%3Dnull+and+%40uiVersion%3Dnull%5D%2Fdata%5B%40key%3Duuid%3Ada6aff82-e02b-4af8-abfb-ef9c890781cc%5D%2Flu_4_image
506	85			1	2022		nat_shrub	http://asia.smartphones4water.org/view/binaryData?blobKey=land_use_v1.0%5B%40version%3Dnull+and+%40uiVersion%3Dnull%5D%2Fdata%5B%40key%3Duuid%3A23084c5a-365a-4cdb-95da-4b893df78a4e%5D%2Flu_image		nat_forest	http://asia.smartphones4water.org/view/binaryData?blobKey=land_use_v1.0%5B%40version%3Dnull+and+%40uiVersion%3Dnull%5D%2Fdata%5B%40key%3Duuid%3A23084c5a-365a-4cdb-95da-4b893df78a4e%5D%2Flu_1_image	nat_forest	http://asia.smartphones4water.org/view/binaryData?blobKey=land_use_v1.0%5B%40version%3Dnull+and+%40uiVersion%3Dnull%5D%2Fdata%5B%40key%3Duuid%3A23084c5a-365a-4cdb-95da-4b893df78a4e%5D%2Flu_2_image	nat_shrub	http://asia.smartphones4water.org/view/binaryData?blobKey=land_use_v1.0%5B%40version%3Dnull+and+%40uiVersion%3Dnull%5D%2Fdata%5B%40key%3Duuid%3A23084c5a-365a-4cdb-95da-4b893df78a4e%5D%2Flu_3_image	nat_forest	http://asia.smartphones4water.org/view/binaryData?blobKey=land_use_v1.0%5B%40version%3Dnull+and+%40uiVersion%3Dnull%5D%2Fdata%5B%40key%3Duuid%3A23084c5a-365a-4cdb-95da-4b893df78a4e%5D%2Flu_4_image
507	86			1	2022		ag_rice	http://asia.smartphones4water.org/view/binaryData?blobKey=land_use_v1.0%5B%40version%3Dnull+and+%40uiVersion%3Dnull%5D%2Fdata%5B%40key%3Duuid%3A3e6a4f9b-91c8-449f-8bad-bf923aa1976f%5D%2Flu_image		ag_rice	http://asia.smartphones4water.org/view/binaryData?blobKey=land_use_v1.0%5B%40version%3Dnull+and+%40uiVersion%3Dnull%5D%2Fdata%5B%40key%3Duuid%3A3e6a4f9b-91c8-449f-8bad-bf923aa1976f%5D%2Flu_1_image	ag_rice	http://asia.smartphones4water.org/view/binaryData?blobKey=land_use_v1.0%5B%40version%3Dnull+and+%40uiVersion%3Dnull%5D%2Fdata%5B%40key%3Duuid%3A3e6a4f9b-91c8-449f-8bad-bf923aa1976f%5D%2Flu_2_image	nat_shrub	http://asia.smartphones4water.org/view/binaryData?blobKey=land_use_v1.0%5B%40version%3Dnull+and+%40uiVersion%3Dnull%5D%2Fdata%5B%40key%3Duuid%3A3e6a4f9b-91c8-449f-8bad-bf923aa1976f%5D%2Flu_3_image	nat_shrub	http://asia.smartphones4water.org/view/binaryData?blobKey=land_use_v1.0%5B%40version%3Dnull+and+%40uiVersion%3Dnull%5D%2Fdata%5B%40key%3Duuid%3A3e6a4f9b-91c8-449f-8bad-bf923aa1976f%5D%2Flu_4_image
508	87			1	2022		wt_body	http://asia.smartphones4water.org/view/binaryData?blobKey=land_use_v1.0%5B%40version%3Dnull+and+%40uiVersion%3Dnull%5D%2Fdata%5B%40key%3Duuid%3A4b7eccc1-a6c2-43df-a76a-7ff0958b31b1%5D%2Flu_image		wt_body	http://asia.smartphones4water.org/view/binaryData?blobKey=land_use_v1.0%5B%40version%3Dnull+and+%40uiVersion%3Dnull%5D%2Fdata%5B%40key%3Duuid%3A4b7eccc1-a6c2-43df-a76a-7ff0958b31b1%5D%2Flu_1_image	wt_body	http://asia.smartphones4water.org/view/binaryData?blobKey=land_use_v1.0%5B%40version%3Dnull+and+%40uiVersion%3Dnull%5D%2Fdata%5B%40key%3Duuid%3A4b7eccc1-a6c2-43df-a76a-7ff0958b31b1%5D%2Flu_2_image	ag_non_rice	http://asia.smartphones4water.org/view/binaryData?blobKey=land_use_v1.0%5B%40version%3Dnull+and+%40uiVersion%3Dnull%5D%2Fdata%5B%40key%3Duuid%3A4b7eccc1-a6c2-43df-a76a-7ff0958b31b1%5D%2Flu_3_image	wt_body	http://asia.smartphones4water.org/view/binaryData?blobKey=land_use_v1.0%5B%40version%3Dnull+and+%40uiVersion%3Dnull%5D%2Fdata%5B%40key%3Duuid%3A4b7eccc1-a6c2-43df-a76a-7ff0958b31b1%5D%2Flu_4_image
509	88			1	2022		wt_body	http://asia.smartphones4water.org/view/binaryData?blobKey=land_use_v1.0%5B%40version%3Dnull+and+%40uiVersion%3Dnull%5D%2Fdata%5B%40key%3Duuid%3A4d0db0aa-07c0-417e-98f0-2beffb2914e1%5D%2Flu_image		wt_body	http://asia.smartphones4water.org/view/binaryData?blobKey=land_use_v1.0%5B%40version%3Dnull+and+%40uiVersion%3Dnull%5D%2Fdata%5B%40key%3Duuid%3A4d0db0aa-07c0-417e-98f0-2beffb2914e1%5D%2Flu_1_image	ag_non_rice	http://asia.smartphones4water.org/view/binaryData?blobKey=land_use_v1.0%5B%40version%3Dnull+and+%40uiVersion%3Dnull%5D%2Fdata%5B%40key%3Duuid%3A4d0db0aa-07c0-417e-98f0-2beffb2914e1%5D%2Flu_2_image	ag_non_rice	http://asia.smartphones4water.org/view/binaryData?blobKey=land_use_v1.0%5B%40version%3Dnull+and+%40uiVersion%3Dnull%5D%2Fdata%5B%40key%3Duuid%3A4d0db0aa-07c0-417e-98f0-2beffb2914e1%5D%2Flu_3_image	ag_non_rice	http://asia.smartphones4water.org/view/binaryData?blobKey=land_use_v1.0%5B%40version%3Dnull+and+%40uiVersion%3Dnull%5D%2Fdata%5B%40key%3Duuid%3A4d0db0aa-07c0-417e-98f0-2beffb2914e1%5D%2Flu_4_image
510	89			1	2022		ag_rice	http://asia.smartphones4water.org/view/binaryData?blobKey=land_use_v1.0%5B%40version%3Dnull+and+%40uiVersion%3Dnull%5D%2Fdata%5B%40key%3Duuid%3Af66c7d93-3ee4-48f0-a26e-6c66582c8faa%5D%2Flu_image		ag_rice	http://asia.smartphones4water.org/view/binaryData?blobKey=land_use_v1.0%5B%40version%3Dnull+and+%40uiVersion%3Dnull%5D%2Fdata%5B%40key%3Duuid%3Af66c7d93-3ee4-48f0-a26e-6c66582c8faa%5D%2Flu_1_image	ag_rice	http://asia.smartphones4water.org/view/binaryData?blobKey=land_use_v1.0%5B%40version%3Dnull+and+%40uiVersion%3Dnull%5D%2Fdata%5B%40key%3Duuid%3Af66c7d93-3ee4-48f0-a26e-6c66582c8faa%5D%2Flu_2_image	ag_rice	http://asia.smartphones4water.org/view/binaryData?blobKey=land_use_v1.0%5B%40version%3Dnull+and+%40uiVersion%3Dnull%5D%2Fdata%5B%40key%3Duuid%3Af66c7d93-3ee4-48f0-a26e-6c66582c8faa%5D%2Flu_3_image	ag_rice	http://asia.smartphones4water.org/view/binaryData?blobKey=land_use_v1.0%5B%40version%3Dnull+and+%40uiVersion%3Dnull%5D%2Fdata%5B%40key%3Duuid%3Af66c7d93-3ee4-48f0-a26e-6c66582c8faa%5D%2Flu_4_image
511	90			1	2022		wt_body	http://asia.smartphones4water.org/view/binaryData?blobKey=land_use_v1.0%5B%40version%3Dnull+and+%40uiVersion%3Dnull%5D%2Fdata%5B%40key%3Duuid%3Af8984b23-e6cc-4342-9271-c45a48b322fc%5D%2Flu_image		wt_body	http://asia.smartphones4water.org/view/binaryData?blobKey=land_use_v1.0%5B%40version%3Dnull+and+%40uiVersion%3Dnull%5D%2Fdata%5B%40key%3Duuid%3Af8984b23-e6cc-4342-9271-c45a48b322fc%5D%2Flu_1_image	nat_shrub	http://asia.smartphones4water.org/view/binaryData?blobKey=land_use_v1.0%5B%40version%3Dnull+and+%40uiVersion%3Dnull%5D%2Fdata%5B%40key%3Duuid%3Af8984b23-e6cc-4342-9271-c45a48b322fc%5D%2Flu_2_image	wt_body	http://asia.smartphones4water.org/view/binaryData?blobKey=land_use_v1.0%5B%40version%3Dnull+and+%40uiVersion%3Dnull%5D%2Fdata%5B%40key%3Duuid%3Af8984b23-e6cc-4342-9271-c45a48b322fc%5D%2Flu_3_image	nat_forest	http://asia.smartphones4water.org/view/binaryData?blobKey=land_use_v1.0%5B%40version%3Dnull+and+%40uiVersion%3Dnull%5D%2Fdata%5B%40key%3Duuid%3Af8984b23-e6cc-4342-9271-c45a48b322fc%5D%2Flu_4_image
512	91			1	2022		nat_shrub	http://asia.smartphones4water.org/view/binaryData?blobKey=land_use_v1.0%5B%40version%3Dnull+and+%40uiVersion%3Dnull%5D%2Fdata%5B%40key%3Duuid%3Abd3f4fd4-99f8-4176-b26c-92ba3ee42c22%5D%2Flu_image		nat_forest	http://asia.smartphones4water.org/view/binaryData?blobKey=land_use_v1.0%5B%40version%3Dnull+and+%40uiVersion%3Dnull%5D%2Fdata%5B%40key%3Duuid%3Abd3f4fd4-99f8-4176-b26c-92ba3ee42c22%5D%2Flu_1_image	wt_body	http://asia.smartphones4water.org/view/binaryData?blobKey=land_use_v1.0%5B%40version%3Dnull+and+%40uiVersion%3Dnull%5D%2Fdata%5B%40key%3Duuid%3Abd3f4fd4-99f8-4176-b26c-92ba3ee42c22%5D%2Flu_2_image	nat_shrub	http://asia.smartphones4water.org/view/binaryData?blobKey=land_use_v1.0%5B%40version%3Dnull+and+%40uiVersion%3Dnull%5D%2Fdata%5B%40key%3Duuid%3Abd3f4fd4-99f8-4176-b26c-92ba3ee42c22%5D%2Flu_3_image	wt_body	http://asia.smartphones4water.org/view/binaryData?blobKey=land_use_v1.0%5B%40version%3Dnull+and+%40uiVersion%3Dnull%5D%2Fdata%5B%40key%3Duuid%3Abd3f4fd4-99f8-4176-b26c-92ba3ee42c22%5D%2Flu_4_image
513	92			1	2022		ag_rice	http://asia.smartphones4water.org/view/binaryData?blobKey=land_use_v1.0%5B%40version%3Dnull+and+%40uiVersion%3Dnull%5D%2Fdata%5B%40key%3Duuid%3Ad17460a8-776f-49ce-b31b-67c0758819d7%5D%2Flu_image		ag_rice	http://asia.smartphones4water.org/view/binaryData?blobKey=land_use_v1.0%5B%40version%3Dnull+and+%40uiVersion%3Dnull%5D%2Fdata%5B%40key%3Duuid%3Ad17460a8-776f-49ce-b31b-67c0758819d7%5D%2Flu_1_image	ag_rice	http://asia.smartphones4water.org/view/binaryData?blobKey=land_use_v1.0%5B%40version%3Dnull+and+%40uiVersion%3Dnull%5D%2Fdata%5B%40key%3Duuid%3Ad17460a8-776f-49ce-b31b-67c0758819d7%5D%2Flu_2_image	ag_rice	http://asia.smartphones4water.org/view/binaryData?blobKey=land_use_v1.0%5B%40version%3Dnull+and+%40uiVersion%3Dnull%5D%2Fdata%5B%40key%3Duuid%3Ad17460a8-776f-49ce-b31b-67c0758819d7%5D%2Flu_3_image	built_low	http://asia.smartphones4water.org/view/binaryData?blobKey=land_use_v1.0%5B%40version%3Dnull+and+%40uiVersion%3Dnull%5D%2Fdata%5B%40key%3Duuid%3Ad17460a8-776f-49ce-b31b-67c0758819d7%5D%2Flu_4_image
514	93			1	2022		wt_body	http://asia.smartphones4water.org/view/binaryData?blobKey=land_use_v1.0%5B%40version%3Dnull+and+%40uiVersion%3Dnull%5D%2Fdata%5B%40key%3Duuid%3A4a0a513f-b6b6-4284-b8b0-47bfcb0b8635%5D%2Flu_image		wt_body	http://asia.smartphones4water.org/view/binaryData?blobKey=land_use_v1.0%5B%40version%3Dnull+and+%40uiVersion%3Dnull%5D%2Fdata%5B%40key%3Duuid%3A4a0a513f-b6b6-4284-b8b0-47bfcb0b8635%5D%2Flu_1_image	ag_rice	http://asia.smartphones4water.org/view/binaryData?blobKey=land_use_v1.0%5B%40version%3Dnull+and+%40uiVersion%3Dnull%5D%2Fdata%5B%40key%3Duuid%3A4a0a513f-b6b6-4284-b8b0-47bfcb0b8635%5D%2Flu_2_image	ag_rice	http://asia.smartphones4water.org/view/binaryData?blobKey=land_use_v1.0%5B%40version%3Dnull+and+%40uiVersion%3Dnull%5D%2Fdata%5B%40key%3Duuid%3A4a0a513f-b6b6-4284-b8b0-47bfcb0b8635%5D%2Flu_3_image	ag_non_rice	http://asia.smartphones4water.org/view/binaryData?blobKey=land_use_v1.0%5B%40version%3Dnull+and+%40uiVersion%3Dnull%5D%2Fdata%5B%40key%3Duuid%3A4a0a513f-b6b6-4284-b8b0-47bfcb0b8635%5D%2Flu_4_image
515	94			1	2022		wt_body	http://asia.smartphones4water.org/view/binaryData?blobKey=land_use_v1.0%5B%40version%3Dnull+and+%40uiVersion%3Dnull%5D%2Fdata%5B%40key%3Duuid%3A578d5698-4d40-4b00-b096-07e5f0d42dc4%5D%2Flu_image		wt_body	http://asia.smartphones4water.org/view/binaryData?blobKey=land_use_v1.0%5B%40version%3Dnull+and+%40uiVersion%3Dnull%5D%2Fdata%5B%40key%3Duuid%3A578d5698-4d40-4b00-b096-07e5f0d42dc4%5D%2Flu_1_image	wt_body	http://asia.smartphones4water.org/view/binaryData?blobKey=land_use_v1.0%5B%40version%3Dnull+and+%40uiVersion%3Dnull%5D%2Fdata%5B%40key%3Duuid%3A578d5698-4d40-4b00-b096-07e5f0d42dc4%5D%2Flu_2_image	wt_body	http://asia.smartphones4water.org/view/binaryData?blobKey=land_use_v1.0%5B%40version%3Dnull+and+%40uiVersion%3Dnull%5D%2Fdata%5B%40key%3Duuid%3A578d5698-4d40-4b00-b096-07e5f0d42dc4%5D%2Flu_3_image	ag_non_rice	http://asia.smartphones4water.org/view/binaryData?blobKey=land_use_v1.0%5B%40version%3Dnull+and+%40uiVersion%3Dnull%5D%2Fdata%5B%40key%3Duuid%3A578d5698-4d40-4b00-b096-07e5f0d42dc4%5D%2Flu_4_image
516	95			1	2022		ag_rice	http://asia.smartphones4water.org/view/binaryData?blobKey=land_use_v1.0%5B%40version%3Dnull+and+%40uiVersion%3Dnull%5D%2Fdata%5B%40key%3Duuid%3A47e618c7-6650-4948-83cd-b0d2f51917eb%5D%2Flu_image		ag_rice	http://asia.smartphones4water.org/view/binaryData?blobKey=land_use_v1.0%5B%40version%3Dnull+and+%40uiVersion%3Dnull%5D%2Fdata%5B%40key%3Duuid%3A47e618c7-6650-4948-83cd-b0d2f51917eb%5D%2Flu_1_image	nat_shrub	http://asia.smartphones4water.org/view/binaryData?blobKey=land_use_v1.0%5B%40version%3Dnull+and+%40uiVersion%3Dnull%5D%2Fdata%5B%40key%3Duuid%3A47e618c7-6650-4948-83cd-b0d2f51917eb%5D%2Flu_2_image	nat_shrub	http://asia.smartphones4water.org/view/binaryData?blobKey=land_use_v1.0%5B%40version%3Dnull+and+%40uiVersion%3Dnull%5D%2Fdata%5B%40key%3Duuid%3A47e618c7-6650-4948-83cd-b0d2f51917eb%5D%2Flu_3_image	wt_body	http://asia.smartphones4water.org/view/binaryData?blobKey=land_use_v1.0%5B%40version%3Dnull+and+%40uiVersion%3Dnull%5D%2Fdata%5B%40key%3Duuid%3A47e618c7-6650-4948-83cd-b0d2f51917eb%5D%2Flu_4_image
517	96			1	2022		built_low	http://asia.smartphones4water.org/view/binaryData?blobKey=land_use_v1.0%5B%40version%3Dnull+and+%40uiVersion%3Dnull%5D%2Fdata%5B%40key%3Duuid%3A9a869961-21fe-43dd-9d81-8c4890d2ea54%5D%2Flu_image		built_low	http://asia.smartphones4water.org/view/binaryData?blobKey=land_use_v1.0%5B%40version%3Dnull+and+%40uiVersion%3Dnull%5D%2Fdata%5B%40key%3Duuid%3A9a869961-21fe-43dd-9d81-8c4890d2ea54%5D%2Flu_1_image	built_low	http://asia.smartphones4water.org/view/binaryData?blobKey=land_use_v1.0%5B%40version%3Dnull+and+%40uiVersion%3Dnull%5D%2Fdata%5B%40key%3Duuid%3A9a869961-21fe-43dd-9d81-8c4890d2ea54%5D%2Flu_2_image	built_low	http://asia.smartphones4water.org/view/binaryData?blobKey=land_use_v1.0%5B%40version%3Dnull+and+%40uiVersion%3Dnull%5D%2Fdata%5B%40key%3Duuid%3A9a869961-21fe-43dd-9d81-8c4890d2ea54%5D%2Flu_3_image	built_low	http://asia.smartphones4water.org/view/binaryData?blobKey=land_use_v1.0%5B%40version%3Dnull+and+%40uiVersion%3Dnull%5D%2Fdata%5B%40key%3Duuid%3A9a869961-21fe-43dd-9d81-8c4890d2ea54%5D%2Flu_4_image
518	97			1	2022		ag_rice	http://asia.smartphones4water.org/view/binaryData?blobKey=land_use_v1.0%5B%40version%3Dnull+and+%40uiVersion%3Dnull%5D%2Fdata%5B%40key%3Duuid%3A8214416c-b2e3-45bc-ae89-0c4b61ab70e2%5D%2Flu_image		nat_shrub	http://asia.smartphones4water.org/view/binaryData?blobKey=land_use_v1.0%5B%40version%3Dnull+and+%40uiVersion%3Dnull%5D%2Fdata%5B%40key%3Duuid%3A8214416c-b2e3-45bc-ae89-0c4b61ab70e2%5D%2Flu_1_image	ag_rice	http://asia.smartphones4water.org/view/binaryData?blobKey=land_use_v1.0%5B%40version%3Dnull+and+%40uiVersion%3Dnull%5D%2Fdata%5B%40key%3Duuid%3A8214416c-b2e3-45bc-ae89-0c4b61ab70e2%5D%2Flu_2_image	ag_rice	http://asia.smartphones4water.org/view/binaryData?blobKey=land_use_v1.0%5B%40version%3Dnull+and+%40uiVersion%3Dnull%5D%2Fdata%5B%40key%3Duuid%3A8214416c-b2e3-45bc-ae89-0c4b61ab70e2%5D%2Flu_3_image	nat_shrub	http://asia.smartphones4water.org/view/binaryData?blobKey=land_use_v1.0%5B%40version%3Dnull+and+%40uiVersion%3Dnull%5D%2Fdata%5B%40key%3Duuid%3A8214416c-b2e3-45bc-ae89-0c4b61ab70e2%5D%2Flu_4_image
519	98			1	2022		ag_rice	http://asia.smartphones4water.org/view/binaryData?blobKey=land_use_v1.0%5B%40version%3Dnull+and+%40uiVersion%3Dnull%5D%2Fdata%5B%40key%3Duuid%3A5413875b-54be-47d2-b065-8b535b77f232%5D%2Flu_image		ag_rice	http://asia.smartphones4water.org/view/binaryData?blobKey=land_use_v1.0%5B%40version%3Dnull+and+%40uiVersion%3Dnull%5D%2Fdata%5B%40key%3Duuid%3A5413875b-54be-47d2-b065-8b535b77f232%5D%2Flu_1_image	ag_rice	http://asia.smartphones4water.org/view/binaryData?blobKey=land_use_v1.0%5B%40version%3Dnull+and+%40uiVersion%3Dnull%5D%2Fdata%5B%40key%3Duuid%3A5413875b-54be-47d2-b065-8b535b77f232%5D%2Flu_2_image	ag_rice	http://asia.smartphones4water.org/view/binaryData?blobKey=land_use_v1.0%5B%40version%3Dnull+and+%40uiVersion%3Dnull%5D%2Fdata%5B%40key%3Duuid%3A5413875b-54be-47d2-b065-8b535b77f232%5D%2Flu_3_image	wt_body	http://asia.smartphones4water.org/view/binaryData?blobKey=land_use_v1.0%5B%40version%3Dnull+and+%40uiVersion%3Dnull%5D%2Fdata%5B%40key%3Duuid%3A5413875b-54be-47d2-b065-8b535b77f232%5D%2Flu_4_image
520	99			1	2022		ag_rice	http://asia.smartphones4water.org/view/binaryData?blobKey=land_use_v1.0%5B%40version%3Dnull+and+%40uiVersion%3Dnull%5D%2Fdata%5B%40key%3Duuid%3A5bf15b12-0e28-4351-a7a4-dee037e8716b%5D%2Flu_image		ag_rice	http://asia.smartphones4water.org/view/binaryData?blobKey=land_use_v1.0%5B%40version%3Dnull+and+%40uiVersion%3Dnull%5D%2Fdata%5B%40key%3Duuid%3A5bf15b12-0e28-4351-a7a4-dee037e8716b%5D%2Flu_1_image	ag_rice	http://asia.smartphones4water.org/view/binaryData?blobKey=land_use_v1.0%5B%40version%3Dnull+and+%40uiVersion%3Dnull%5D%2Fdata%5B%40key%3Duuid%3A5bf15b12-0e28-4351-a7a4-dee037e8716b%5D%2Flu_2_image	ag_rice	http://asia.smartphones4water.org/view/binaryData?blobKey=land_use_v1.0%5B%40version%3Dnull+and+%40uiVersion%3Dnull%5D%2Fdata%5B%40key%3Duuid%3A5bf15b12-0e28-4351-a7a4-dee037e8716b%5D%2Flu_3_image	ag_rice	http://asia.smartphones4water.org/view/binaryData?blobKey=land_use_v1.0%5B%40version%3Dnull+and+%40uiVersion%3Dnull%5D%2Fdata%5B%40key%3Duuid%3A5bf15b12-0e28-4351-a7a4-dee037e8716b%5D%2Flu_4_image
521	100			1	2022		wt_body	http://asia.smartphones4water.org/view/binaryData?blobKey=land_use_v1.0%5B%40version%3Dnull+and+%40uiVersion%3Dnull%5D%2Fdata%5B%40key%3Duuid%3A5ce88e98-c933-4fca-86dd-8b29689874c9%5D%2Flu_image		wt_body	http://asia.smartphones4water.org/view/binaryData?blobKey=land_use_v1.0%5B%40version%3Dnull+and+%40uiVersion%3Dnull%5D%2Fdata%5B%40key%3Duuid%3A5ce88e98-c933-4fca-86dd-8b29689874c9%5D%2Flu_1_image	wt_body	http://asia.smartphones4water.org/view/binaryData?blobKey=land_use_v1.0%5B%40version%3Dnull+and+%40uiVersion%3Dnull%5D%2Fdata%5B%40key%3Duuid%3A5ce88e98-c933-4fca-86dd-8b29689874c9%5D%2Flu_2_image	wt_body	http://asia.smartphones4water.org/view/binaryData?blobKey=land_use_v1.0%5B%40version%3Dnull+and+%40uiVersion%3Dnull%5D%2Fdata%5B%40key%3Duuid%3A5ce88e98-c933-4fca-86dd-8b29689874c9%5D%2Flu_3_image	wt_body	http://asia.smartphones4water.org/view/binaryData?blobKey=land_use_v1.0%5B%40version%3Dnull+and+%40uiVersion%3Dnull%5D%2Fdata%5B%40key%3Duuid%3A5ce88e98-c933-4fca-86dd-8b29689874c9%5D%2Flu_4_image
522	101			1	2022		ag_rice	http://asia.smartphones4water.org/view/binaryData?blobKey=land_use_v1.0%5B%40version%3Dnull+and+%40uiVersion%3Dnull%5D%2Fdata%5B%40key%3Duuid%3Adb8bd14d-fa17-474f-bbc6-37a77729601c%5D%2Flu_image		ag_rice	http://asia.smartphones4water.org/view/binaryData?blobKey=land_use_v1.0%5B%40version%3Dnull+and+%40uiVersion%3Dnull%5D%2Fdata%5B%40key%3Duuid%3Adb8bd14d-fa17-474f-bbc6-37a77729601c%5D%2Flu_1_image	ag_rice	http://asia.smartphones4water.org/view/binaryData?blobKey=land_use_v1.0%5B%40version%3Dnull+and+%40uiVersion%3Dnull%5D%2Fdata%5B%40key%3Duuid%3Adb8bd14d-fa17-474f-bbc6-37a77729601c%5D%2Flu_2_image	ag_rice	http://asia.smartphones4water.org/view/binaryData?blobKey=land_use_v1.0%5B%40version%3Dnull+and+%40uiVersion%3Dnull%5D%2Fdata%5B%40key%3Duuid%3Adb8bd14d-fa17-474f-bbc6-37a77729601c%5D%2Flu_3_image	ag_rice	http://asia.smartphones4water.org/view/binaryData?blobKey=land_use_v1.0%5B%40version%3Dnull+and+%40uiVersion%3Dnull%5D%2Fdata%5B%40key%3Duuid%3Adb8bd14d-fa17-474f-bbc6-37a77729601c%5D%2Flu_4_image
523	102			1	2022		built_low	http://asia.smartphones4water.org/view/binaryData?blobKey=land_use_v1.0%5B%40version%3Dnull+and+%40uiVersion%3Dnull%5D%2Fdata%5B%40key%3Duuid%3A7f26b00a-5ae3-4850-918a-26862607c6a0%5D%2Flu_image		built_low	http://asia.smartphones4water.org/view/binaryData?blobKey=land_use_v1.0%5B%40version%3Dnull+and+%40uiVersion%3Dnull%5D%2Fdata%5B%40key%3Duuid%3A7f26b00a-5ae3-4850-918a-26862607c6a0%5D%2Flu_1_image	nat_forest	http://asia.smartphones4water.org/view/binaryData?blobKey=land_use_v1.0%5B%40version%3Dnull+and+%40uiVersion%3Dnull%5D%2Fdata%5B%40key%3Duuid%3A7f26b00a-5ae3-4850-918a-26862607c6a0%5D%2Flu_2_image	built_low	http://asia.smartphones4water.org/view/binaryData?blobKey=land_use_v1.0%5B%40version%3Dnull+and+%40uiVersion%3Dnull%5D%2Fdata%5B%40key%3Duuid%3A7f26b00a-5ae3-4850-918a-26862607c6a0%5D%2Flu_3_image	built_low	http://asia.smartphones4water.org/view/binaryData?blobKey=land_use_v1.0%5B%40version%3Dnull+and+%40uiVersion%3Dnull%5D%2Fdata%5B%40key%3Duuid%3A7f26b00a-5ae3-4850-918a-26862607c6a0%5D%2Flu_4_image
524	103			1	2022		ag_rice	http://asia.smartphones4water.org/view/binaryData?blobKey=land_use_v1.0%5B%40version%3Dnull+and+%40uiVersion%3Dnull%5D%2Fdata%5B%40key%3Duuid%3A4e80aa5b-c49a-430a-a74c-f3d10167bc5c%5D%2Flu_image		ag_rice	http://asia.smartphones4water.org/view/binaryData?blobKey=land_use_v1.0%5B%40version%3Dnull+and+%40uiVersion%3Dnull%5D%2Fdata%5B%40key%3Duuid%3A4e80aa5b-c49a-430a-a74c-f3d10167bc5c%5D%2Flu_1_image	ag_rice	http://asia.smartphones4water.org/view/binaryData?blobKey=land_use_v1.0%5B%40version%3Dnull+and+%40uiVersion%3Dnull%5D%2Fdata%5B%40key%3Duuid%3A4e80aa5b-c49a-430a-a74c-f3d10167bc5c%5D%2Flu_2_image	ag_rice	http://asia.smartphones4water.org/view/binaryData?blobKey=land_use_v1.0%5B%40version%3Dnull+and+%40uiVersion%3Dnull%5D%2Fdata%5B%40key%3Duuid%3A4e80aa5b-c49a-430a-a74c-f3d10167bc5c%5D%2Flu_3_image	ag_rice	http://asia.smartphones4water.org/view/binaryData?blobKey=land_use_v1.0%5B%40version%3Dnull+and+%40uiVersion%3Dnull%5D%2Fdata%5B%40key%3Duuid%3A4e80aa5b-c49a-430a-a74c-f3d10167bc5c%5D%2Flu_4_image
525	104			1	2022		ag_rice	http://asia.smartphones4water.org/view/binaryData?blobKey=land_use_v1.0%5B%40version%3Dnull+and+%40uiVersion%3Dnull%5D%2Fdata%5B%40key%3Duuid%3Af1e21dd1-a4cf-4106-92b2-82f6ef776416%5D%2Flu_image		ag_rice	http://asia.smartphones4water.org/view/binaryData?blobKey=land_use_v1.0%5B%40version%3Dnull+and+%40uiVersion%3Dnull%5D%2Fdata%5B%40key%3Duuid%3Af1e21dd1-a4cf-4106-92b2-82f6ef776416%5D%2Flu_1_image	built_low	http://asia.smartphones4water.org/view/binaryData?blobKey=land_use_v1.0%5B%40version%3Dnull+and+%40uiVersion%3Dnull%5D%2Fdata%5B%40key%3Duuid%3Af1e21dd1-a4cf-4106-92b2-82f6ef776416%5D%2Flu_2_image	built_low	http://asia.smartphones4water.org/view/binaryData?blobKey=land_use_v1.0%5B%40version%3Dnull+and+%40uiVersion%3Dnull%5D%2Fdata%5B%40key%3Duuid%3Af1e21dd1-a4cf-4106-92b2-82f6ef776416%5D%2Flu_3_image	built_low	http://asia.smartphones4water.org/view/binaryData?blobKey=land_use_v1.0%5B%40version%3Dnull+and+%40uiVersion%3Dnull%5D%2Fdata%5B%40key%3Duuid%3Af1e21dd1-a4cf-4106-92b2-82f6ef776416%5D%2Flu_4_image
526	105			1	2022		ag_rice	http://asia.smartphones4water.org/view/binaryData?blobKey=land_use_v1.0%5B%40version%3Dnull+and+%40uiVersion%3Dnull%5D%2Fdata%5B%40key%3Duuid%3A394a1dd0-2385-4cce-a399-855af9c2a676%5D%2Flu_image		ag_rice	http://asia.smartphones4water.org/view/binaryData?blobKey=land_use_v1.0%5B%40version%3Dnull+and+%40uiVersion%3Dnull%5D%2Fdata%5B%40key%3Duuid%3A394a1dd0-2385-4cce-a399-855af9c2a676%5D%2Flu_1_image	ag_rice	http://asia.smartphones4water.org/view/binaryData?blobKey=land_use_v1.0%5B%40version%3Dnull+and+%40uiVersion%3Dnull%5D%2Fdata%5B%40key%3Duuid%3A394a1dd0-2385-4cce-a399-855af9c2a676%5D%2Flu_2_image	built_low	http://asia.smartphones4water.org/view/binaryData?blobKey=land_use_v1.0%5B%40version%3Dnull+and+%40uiVersion%3Dnull%5D%2Fdata%5B%40key%3Duuid%3A394a1dd0-2385-4cce-a399-855af9c2a676%5D%2Flu_3_image	ag_rice	http://asia.smartphones4water.org/view/binaryData?blobKey=land_use_v1.0%5B%40version%3Dnull+and+%40uiVersion%3Dnull%5D%2Fdata%5B%40key%3Duuid%3A394a1dd0-2385-4cce-a399-855af9c2a676%5D%2Flu_4_image
527	106			1	2022		ag_non_rice	http://asia.smartphones4water.org/view/binaryData?blobKey=land_use_v1.0%5B%40version%3Dnull+and+%40uiVersion%3Dnull%5D%2Fdata%5B%40key%3Duuid%3A3852e05d-8be7-4784-b4fb-7321732a65cb%5D%2Flu_image		built_high	http://asia.smartphones4water.org/view/binaryData?blobKey=land_use_v1.0%5B%40version%3Dnull+and+%40uiVersion%3Dnull%5D%2Fdata%5B%40key%3Duuid%3A3852e05d-8be7-4784-b4fb-7321732a65cb%5D%2Flu_1_image	wt_body	http://asia.smartphones4water.org/view/binaryData?blobKey=land_use_v1.0%5B%40version%3Dnull+and+%40uiVersion%3Dnull%5D%2Fdata%5B%40key%3Duuid%3A3852e05d-8be7-4784-b4fb-7321732a65cb%5D%2Flu_2_image	ag_rice	http://asia.smartphones4water.org/view/binaryData?blobKey=land_use_v1.0%5B%40version%3Dnull+and+%40uiVersion%3Dnull%5D%2Fdata%5B%40key%3Duuid%3A3852e05d-8be7-4784-b4fb-7321732a65cb%5D%2Flu_3_image	built_low	http://asia.smartphones4water.org/view/binaryData?blobKey=land_use_v1.0%5B%40version%3Dnull+and+%40uiVersion%3Dnull%5D%2Fdata%5B%40key%3Duuid%3A3852e05d-8be7-4784-b4fb-7321732a65cb%5D%2Flu_4_image
528	107			1	2022		ag_rice	http://asia.smartphones4water.org/view/binaryData?blobKey=land_use_v1.0%5B%40version%3Dnull+and+%40uiVersion%3Dnull%5D%2Fdata%5B%40key%3Duuid%3A709883c9-cb55-43c1-8035-29f3049b42e3%5D%2Flu_image		ag_rice	http://asia.smartphones4water.org/view/binaryData?blobKey=land_use_v1.0%5B%40version%3Dnull+and+%40uiVersion%3Dnull%5D%2Fdata%5B%40key%3Duuid%3A709883c9-cb55-43c1-8035-29f3049b42e3%5D%2Flu_1_image	built_low	http://asia.smartphones4water.org/view/binaryData?blobKey=land_use_v1.0%5B%40version%3Dnull+and+%40uiVersion%3Dnull%5D%2Fdata%5B%40key%3Duuid%3A709883c9-cb55-43c1-8035-29f3049b42e3%5D%2Flu_2_image	built_low	http://asia.smartphones4water.org/view/binaryData?blobKey=land_use_v1.0%5B%40version%3Dnull+and+%40uiVersion%3Dnull%5D%2Fdata%5B%40key%3Duuid%3A709883c9-cb55-43c1-8035-29f3049b42e3%5D%2Flu_3_image	built_low	http://asia.smartphones4water.org/view/binaryData?blobKey=land_use_v1.0%5B%40version%3Dnull+and+%40uiVersion%3Dnull%5D%2Fdata%5B%40key%3Duuid%3A709883c9-cb55-43c1-8035-29f3049b42e3%5D%2Flu_4_image
529	108			1	2022		wt_body	http://asia.smartphones4water.org/view/binaryData?blobKey=land_use_v1.0%5B%40version%3Dnull+and+%40uiVersion%3Dnull%5D%2Fdata%5B%40key%3Duuid%3Aa8f19ec2-3aa3-4685-9d5b-2a482e5e6cff%5D%2Flu_image		wt_body	http://asia.smartphones4water.org/view/binaryData?blobKey=land_use_v1.0%5B%40version%3Dnull+and+%40uiVersion%3Dnull%5D%2Fdata%5B%40key%3Duuid%3Aa8f19ec2-3aa3-4685-9d5b-2a482e5e6cff%5D%2Flu_1_image	built_low	http://asia.smartphones4water.org/view/binaryData?blobKey=land_use_v1.0%5B%40version%3Dnull+and+%40uiVersion%3Dnull%5D%2Fdata%5B%40key%3Duuid%3Aa8f19ec2-3aa3-4685-9d5b-2a482e5e6cff%5D%2Flu_2_image	wt_body	http://asia.smartphones4water.org/view/binaryData?blobKey=land_use_v1.0%5B%40version%3Dnull+and+%40uiVersion%3Dnull%5D%2Fdata%5B%40key%3Duuid%3Aa8f19ec2-3aa3-4685-9d5b-2a482e5e6cff%5D%2Flu_3_image	built_low	http://asia.smartphones4water.org/view/binaryData?blobKey=land_use_v1.0%5B%40version%3Dnull+and+%40uiVersion%3Dnull%5D%2Fdata%5B%40key%3Duuid%3Aa8f19ec2-3aa3-4685-9d5b-2a482e5e6cff%5D%2Flu_4_image
530	109			1	2022		wt_body	http://asia.smartphones4water.org/view/binaryData?blobKey=land_use_v1.0%5B%40version%3Dnull+and+%40uiVersion%3Dnull%5D%2Fdata%5B%40key%3Duuid%3Aa474ad14-705c-4e4d-9595-c75a37195169%5D%2Flu_image		built_low	http://asia.smartphones4water.org/view/binaryData?blobKey=land_use_v1.0%5B%40version%3Dnull+and+%40uiVersion%3Dnull%5D%2Fdata%5B%40key%3Duuid%3Aa474ad14-705c-4e4d-9595-c75a37195169%5D%2Flu_1_image	built_low	http://asia.smartphones4water.org/view/binaryData?blobKey=land_use_v1.0%5B%40version%3Dnull+and+%40uiVersion%3Dnull%5D%2Fdata%5B%40key%3Duuid%3Aa474ad14-705c-4e4d-9595-c75a37195169%5D%2Flu_2_image	built_low	http://asia.smartphones4water.org/view/binaryData?blobKey=land_use_v1.0%5B%40version%3Dnull+and+%40uiVersion%3Dnull%5D%2Fdata%5B%40key%3Duuid%3Aa474ad14-705c-4e4d-9595-c75a37195169%5D%2Flu_3_image	built_low	http://asia.smartphones4water.org/view/binaryData?blobKey=land_use_v1.0%5B%40version%3Dnull+and+%40uiVersion%3Dnull%5D%2Fdata%5B%40key%3Duuid%3Aa474ad14-705c-4e4d-9595-c75a37195169%5D%2Flu_4_image
531	110			1	2022		ag_rice	http://asia.smartphones4water.org/view/binaryData?blobKey=land_use_v1.0%5B%40version%3Dnull+and+%40uiVersion%3Dnull%5D%2Fdata%5B%40key%3Duuid%3A754d9fb6-8982-423f-a48a-7f5a8f5d4630%5D%2Flu_image		built_low	http://asia.smartphones4water.org/view/binaryData?blobKey=land_use_v1.0%5B%40version%3Dnull+and+%40uiVersion%3Dnull%5D%2Fdata%5B%40key%3Duuid%3A754d9fb6-8982-423f-a48a-7f5a8f5d4630%5D%2Flu_1_image	built_low	http://asia.smartphones4water.org/view/binaryData?blobKey=land_use_v1.0%5B%40version%3Dnull+and+%40uiVersion%3Dnull%5D%2Fdata%5B%40key%3Duuid%3A754d9fb6-8982-423f-a48a-7f5a8f5d4630%5D%2Flu_2_image	built_low	http://asia.smartphones4water.org/view/binaryData?blobKey=land_use_v1.0%5B%40version%3Dnull+and+%40uiVersion%3Dnull%5D%2Fdata%5B%40key%3Duuid%3A754d9fb6-8982-423f-a48a-7f5a8f5d4630%5D%2Flu_3_image	built_low	http://asia.smartphones4water.org/view/binaryData?blobKey=land_use_v1.0%5B%40version%3Dnull+and+%40uiVersion%3Dnull%5D%2Fdata%5B%40key%3Duuid%3A754d9fb6-8982-423f-a48a-7f5a8f5d4630%5D%2Flu_4_image
532	111			4	2022	Site_12	built_low	http://asia.smartphones4water.org/view/binaryData?blobKey=land_use_v1.0%5B%40version%3Dnull+and+%40uiVersion%3Dnull%5D%2Fdata%5B%40key%3Duuid%3Ab57abb16-2af3-4b3e-9d8a-1a28b9d04603%5D%2Flu_image	built_low	ag_non_rice	http://asia.smartphones4water.org/view/binaryData?blobKey=land_use_v1.0%5B%40version%3Dnull+and+%40uiVersion%3Dnull%5D%2Fdata%5B%40key%3Duuid%3Ab57abb16-2af3-4b3e-9d8a-1a28b9d04603%5D%2Flu_1_image	built_low	http://asia.smartphones4water.org/view/binaryData?blobKey=land_use_v1.0%5B%40version%3Dnull+and+%40uiVersion%3Dnull%5D%2Fdata%5B%40key%3Duuid%3Ab57abb16-2af3-4b3e-9d8a-1a28b9d04603%5D%2Flu_2_image	ag_non_rice	http://asia.smartphones4water.org/view/binaryData?blobKey=land_use_v1.0%5B%40version%3Dnull+and+%40uiVersion%3Dnull%5D%2Fdata%5B%40key%3Duuid%3Ab57abb16-2af3-4b3e-9d8a-1a28b9d04603%5D%2Flu_3_image	built_low	http://asia.smartphones4water.org/view/binaryData?blobKey=land_use_v1.0%5B%40version%3Dnull+and+%40uiVersion%3Dnull%5D%2Fdata%5B%40key%3Duuid%3Ab57abb16-2af3-4b3e-9d8a-1a28b9d04603%5D%2Flu_4_image
533	112			4	2022	Site_10	ag_non_rice	http://asia.smartphones4water.org/view/binaryData?blobKey=land_use_v1.0%5B%40version%3Dnull+and+%40uiVersion%3Dnull%5D%2Fdata%5B%40key%3Duuid%3A7f89f9d5-5ca2-4a24-8ac1-40b0cc0a6747%5D%2Flu_image	ag_rice	ag_non_rice	http://asia.smartphones4water.org/view/binaryData?blobKey=land_use_v1.0%5B%40version%3Dnull+and+%40uiVersion%3Dnull%5D%2Fdata%5B%40key%3Duuid%3A7f89f9d5-5ca2-4a24-8ac1-40b0cc0a6747%5D%2Flu_1_image	ag_non_rice	http://asia.smartphones4water.org/view/binaryData?blobKey=land_use_v1.0%5B%40version%3Dnull+and+%40uiVersion%3Dnull%5D%2Fdata%5B%40key%3Duuid%3A7f89f9d5-5ca2-4a24-8ac1-40b0cc0a6747%5D%2Flu_2_image	ag_rice	http://asia.smartphones4water.org/view/binaryData?blobKey=land_use_v1.0%5B%40version%3Dnull+and+%40uiVersion%3Dnull%5D%2Fdata%5B%40key%3Duuid%3A7f89f9d5-5ca2-4a24-8ac1-40b0cc0a6747%5D%2Flu_3_image	ag_rice	http://asia.smartphones4water.org/view/binaryData?blobKey=land_use_v1.0%5B%40version%3Dnull+and+%40uiVersion%3Dnull%5D%2Fdata%5B%40key%3Duuid%3A7f89f9d5-5ca2-4a24-8ac1-40b0cc0a6747%5D%2Flu_4_image
534	113			4	2022	Site_13	built_low	http://asia.smartphones4water.org/view/binaryData?blobKey=land_use_v1.0%5B%40version%3Dnull+and+%40uiVersion%3Dnull%5D%2Fdata%5B%40key%3Duuid%3A08732ae2-59e2-4f7a-872c-4d66859033da%5D%2Flu_image	wt_body	built_low	http://asia.smartphones4water.org/view/binaryData?blobKey=land_use_v1.0%5B%40version%3Dnull+and+%40uiVersion%3Dnull%5D%2Fdata%5B%40key%3Duuid%3A08732ae2-59e2-4f7a-872c-4d66859033da%5D%2Flu_1_image	ag_rice	http://asia.smartphones4water.org/view/binaryData?blobKey=land_use_v1.0%5B%40version%3Dnull+and+%40uiVersion%3Dnull%5D%2Fdata%5B%40key%3Duuid%3A08732ae2-59e2-4f7a-872c-4d66859033da%5D%2Flu_2_image	wt_body	http://asia.smartphones4water.org/view/binaryData?blobKey=land_use_v1.0%5B%40version%3Dnull+and+%40uiVersion%3Dnull%5D%2Fdata%5B%40key%3Duuid%3A08732ae2-59e2-4f7a-872c-4d66859033da%5D%2Flu_3_image	wt_body	http://asia.smartphones4water.org/view/binaryData?blobKey=land_use_v1.0%5B%40version%3Dnull+and+%40uiVersion%3Dnull%5D%2Fdata%5B%40key%3Duuid%3A08732ae2-59e2-4f7a-872c-4d66859033da%5D%2Flu_4_image
535	114			4	2022	Site_11	ag_rice	http://asia.smartphones4water.org/view/binaryData?blobKey=land_use_v1.0%5B%40version%3Dnull+and+%40uiVersion%3Dnull%5D%2Fdata%5B%40key%3Duuid%3A87de7745-66cb-4f12-b75c-d77a822252a9%5D%2Flu_image	ag_rice	ag_rice	http://asia.smartphones4water.org/view/binaryData?blobKey=land_use_v1.0%5B%40version%3Dnull+and+%40uiVersion%3Dnull%5D%2Fdata%5B%40key%3Duuid%3A87de7745-66cb-4f12-b75c-d77a822252a9%5D%2Flu_1_image	ag_rice	http://asia.smartphones4water.org/view/binaryData?blobKey=land_use_v1.0%5B%40version%3Dnull+and+%40uiVersion%3Dnull%5D%2Fdata%5B%40key%3Duuid%3A87de7745-66cb-4f12-b75c-d77a822252a9%5D%2Flu_2_image	ag_rice	http://asia.smartphones4water.org/view/binaryData?blobKey=land_use_v1.0%5B%40version%3Dnull+and+%40uiVersion%3Dnull%5D%2Fdata%5B%40key%3Duuid%3A87de7745-66cb-4f12-b75c-d77a822252a9%5D%2Flu_3_image	ag_rice	http://asia.smartphones4water.org/view/binaryData?blobKey=land_use_v1.0%5B%40version%3Dnull+and+%40uiVersion%3Dnull%5D%2Fdata%5B%40key%3Duuid%3A87de7745-66cb-4f12-b75c-d77a822252a9%5D%2Flu_4_image
536	115			4	2022	Site_14	ag_rice	http://asia.smartphones4water.org/view/binaryData?blobKey=land_use_v1.0%5B%40version%3Dnull+and+%40uiVersion%3Dnull%5D%2Fdata%5B%40key%3Duuid%3A4bd91b67-3040-485a-952b-428222d6bbae%5D%2Flu_image	ag_rice	ag_rice	http://asia.smartphones4water.org/view/binaryData?blobKey=land_use_v1.0%5B%40version%3Dnull+and+%40uiVersion%3Dnull%5D%2Fdata%5B%40key%3Duuid%3A4bd91b67-3040-485a-952b-428222d6bbae%5D%2Flu_1_image	ag_rice	http://asia.smartphones4water.org/view/binaryData?blobKey=land_use_v1.0%5B%40version%3Dnull+and+%40uiVersion%3Dnull%5D%2Fdata%5B%40key%3Duuid%3A4bd91b67-3040-485a-952b-428222d6bbae%5D%2Flu_2_image	ag_rice	http://asia.smartphones4water.org/view/binaryData?blobKey=land_use_v1.0%5B%40version%3Dnull+and+%40uiVersion%3Dnull%5D%2Fdata%5B%40key%3Duuid%3A4bd91b67-3040-485a-952b-428222d6bbae%5D%2Flu_3_image	ag_rice	http://asia.smartphones4water.org/view/binaryData?blobKey=land_use_v1.0%5B%40version%3Dnull+and+%40uiVersion%3Dnull%5D%2Fdata%5B%40key%3Duuid%3A4bd91b67-3040-485a-952b-428222d6bbae%5D%2Flu_4_image
537	116			4	2022	Site_1	nat_forest	http://asia.smartphones4water.org/view/binaryData?blobKey=land_use_v1.0%5B%40version%3Dnull+and+%40uiVersion%3Dnull%5D%2Fdata%5B%40key%3Duuid%3A53401b74-1e1e-4841-a18b-9adf5b610568%5D%2Flu_image	nat_shrub	nat_forest	http://asia.smartphones4water.org/view/binaryData?blobKey=land_use_v1.0%5B%40version%3Dnull+and+%40uiVersion%3Dnull%5D%2Fdata%5B%40key%3Duuid%3A53401b74-1e1e-4841-a18b-9adf5b610568%5D%2Flu_1_image	nat_forest	http://asia.smartphones4water.org/view/binaryData?blobKey=land_use_v1.0%5B%40version%3Dnull+and+%40uiVersion%3Dnull%5D%2Fdata%5B%40key%3Duuid%3A53401b74-1e1e-4841-a18b-9adf5b610568%5D%2Flu_2_image	nat_forest	http://asia.smartphones4water.org/view/binaryData?blobKey=land_use_v1.0%5B%40version%3Dnull+and+%40uiVersion%3Dnull%5D%2Fdata%5B%40key%3Duuid%3A53401b74-1e1e-4841-a18b-9adf5b610568%5D%2Flu_3_image	nat_shrub	http://asia.smartphones4water.org/view/binaryData?blobKey=land_use_v1.0%5B%40version%3Dnull+and+%40uiVersion%3Dnull%5D%2Fdata%5B%40key%3Duuid%3A53401b74-1e1e-4841-a18b-9adf5b610568%5D%2Flu_4_image
538	117			4	2022	Site_3	built_high	http://asia.smartphones4water.org/view/binaryData?blobKey=land_use_v1.0%5B%40version%3Dnull+and+%40uiVersion%3Dnull%5D%2Fdata%5B%40key%3Duuid%3Abb86156b-d6b9-4465-b74f-41d18da86f27%5D%2Flu_image	built_high	built_high	http://asia.smartphones4water.org/view/binaryData?blobKey=land_use_v1.0%5B%40version%3Dnull+and+%40uiVersion%3Dnull%5D%2Fdata%5B%40key%3Duuid%3Abb86156b-d6b9-4465-b74f-41d18da86f27%5D%2Flu_1_image	built_high	http://asia.smartphones4water.org/view/binaryData?blobKey=land_use_v1.0%5B%40version%3Dnull+and+%40uiVersion%3Dnull%5D%2Fdata%5B%40key%3Duuid%3Abb86156b-d6b9-4465-b74f-41d18da86f27%5D%2Flu_2_image	built_high	http://asia.smartphones4water.org/view/binaryData?blobKey=land_use_v1.0%5B%40version%3Dnull+and+%40uiVersion%3Dnull%5D%2Fdata%5B%40key%3Duuid%3Abb86156b-d6b9-4465-b74f-41d18da86f27%5D%2Flu_3_image	built_high	http://asia.smartphones4water.org/view/binaryData?blobKey=land_use_v1.0%5B%40version%3Dnull+and+%40uiVersion%3Dnull%5D%2Fdata%5B%40key%3Duuid%3Abb86156b-d6b9-4465-b74f-41d18da86f27%5D%2Flu_4_image
539	118			4	2022	Site_2	nat_forest	http://asia.smartphones4water.org/view/binaryData?blobKey=land_use_v1.0%5B%40version%3Dnull+and+%40uiVersion%3Dnull%5D%2Fdata%5B%40key%3Duuid%3Abd4bf591-d0d8-4938-97d3-6ec029c00347%5D%2Flu_image	nat_forest	nat_forest	http://asia.smartphones4water.org/view/binaryData?blobKey=land_use_v1.0%5B%40version%3Dnull+and+%40uiVersion%3Dnull%5D%2Fdata%5B%40key%3Duuid%3Abd4bf591-d0d8-4938-97d3-6ec029c00347%5D%2Flu_1_image	nat_forest	http://asia.smartphones4water.org/view/binaryData?blobKey=land_use_v1.0%5B%40version%3Dnull+and+%40uiVersion%3Dnull%5D%2Fdata%5B%40key%3Duuid%3Abd4bf591-d0d8-4938-97d3-6ec029c00347%5D%2Flu_2_image	nat_forest	http://asia.smartphones4water.org/view/binaryData?blobKey=land_use_v1.0%5B%40version%3Dnull+and+%40uiVersion%3Dnull%5D%2Fdata%5B%40key%3Duuid%3Abd4bf591-d0d8-4938-97d3-6ec029c00347%5D%2Flu_3_image	nat_forest	http://asia.smartphones4water.org/view/binaryData?blobKey=land_use_v1.0%5B%40version%3Dnull+and+%40uiVersion%3Dnull%5D%2Fdata%5B%40key%3Duuid%3Abd4bf591-d0d8-4938-97d3-6ec029c00347%5D%2Flu_4_image
540	119			4	2022	Site_5	built_low	http://asia.smartphones4water.org/view/binaryData?blobKey=land_use_v1.0%5B%40version%3Dnull+and+%40uiVersion%3Dnull%5D%2Fdata%5B%40key%3Duuid%3Adeca5dbf-81db-4262-b33f-553f7ac734ec%5D%2Flu_image	built_low	ag_non_rice	http://asia.smartphones4water.org/view/binaryData?blobKey=land_use_v1.0%5B%40version%3Dnull+and+%40uiVersion%3Dnull%5D%2Fdata%5B%40key%3Duuid%3Adeca5dbf-81db-4262-b33f-553f7ac734ec%5D%2Flu_1_image	built_high	http://asia.smartphones4water.org/view/binaryData?blobKey=land_use_v1.0%5B%40version%3Dnull+and+%40uiVersion%3Dnull%5D%2Fdata%5B%40key%3Duuid%3Adeca5dbf-81db-4262-b33f-553f7ac734ec%5D%2Flu_2_image	built_high	http://asia.smartphones4water.org/view/binaryData?blobKey=land_use_v1.0%5B%40version%3Dnull+and+%40uiVersion%3Dnull%5D%2Fdata%5B%40key%3Duuid%3Adeca5dbf-81db-4262-b33f-553f7ac734ec%5D%2Flu_3_image	built_low	http://asia.smartphones4water.org/view/binaryData?blobKey=land_use_v1.0%5B%40version%3Dnull+and+%40uiVersion%3Dnull%5D%2Fdata%5B%40key%3Duuid%3Adeca5dbf-81db-4262-b33f-553f7ac734ec%5D%2Flu_4_image
541	120			4	2022	Site_4	built_high	http://asia.smartphones4water.org/view/binaryData?blobKey=land_use_v1.0%5B%40version%3Dnull+and+%40uiVersion%3Dnull%5D%2Fdata%5B%40key%3Duuid%3A947dfaea-33a1-42ed-a556-67a1e8a99a75%5D%2Flu_image	built_high	built_high	http://asia.smartphones4water.org/view/binaryData?blobKey=land_use_v1.0%5B%40version%3Dnull+and+%40uiVersion%3Dnull%5D%2Fdata%5B%40key%3Duuid%3A947dfaea-33a1-42ed-a556-67a1e8a99a75%5D%2Flu_1_image	built_high	http://asia.smartphones4water.org/view/binaryData?blobKey=land_use_v1.0%5B%40version%3Dnull+and+%40uiVersion%3Dnull%5D%2Fdata%5B%40key%3Duuid%3A947dfaea-33a1-42ed-a556-67a1e8a99a75%5D%2Flu_2_image	built_high	http://asia.smartphones4water.org/view/binaryData?blobKey=land_use_v1.0%5B%40version%3Dnull+and+%40uiVersion%3Dnull%5D%2Fdata%5B%40key%3Duuid%3A947dfaea-33a1-42ed-a556-67a1e8a99a75%5D%2Flu_3_image	built_high	http://asia.smartphones4water.org/view/binaryData?blobKey=land_use_v1.0%5B%40version%3Dnull+and+%40uiVersion%3Dnull%5D%2Fdata%5B%40key%3Duuid%3A947dfaea-33a1-42ed-a556-67a1e8a99a75%5D%2Flu_4_image
542	121			4	2022	Site_7	ag_rice	http://asia.smartphones4water.org/view/binaryData?blobKey=land_use_v1.0%5B%40version%3Dnull+and+%40uiVersion%3Dnull%5D%2Fdata%5B%40key%3Duuid%3Ae08965e2-f10d-4e78-b0f4-1f91d844decc%5D%2Flu_image	ag_rice	ag_rice	http://asia.smartphones4water.org/view/binaryData?blobKey=land_use_v1.0%5B%40version%3Dnull+and+%40uiVersion%3Dnull%5D%2Fdata%5B%40key%3Duuid%3Ae08965e2-f10d-4e78-b0f4-1f91d844decc%5D%2Flu_1_image	ag_rice	http://asia.smartphones4water.org/view/binaryData?blobKey=land_use_v1.0%5B%40version%3Dnull+and+%40uiVersion%3Dnull%5D%2Fdata%5B%40key%3Duuid%3Ae08965e2-f10d-4e78-b0f4-1f91d844decc%5D%2Flu_2_image	ag_rice	http://asia.smartphones4water.org/view/binaryData?blobKey=land_use_v1.0%5B%40version%3Dnull+and+%40uiVersion%3Dnull%5D%2Fdata%5B%40key%3Duuid%3Ae08965e2-f10d-4e78-b0f4-1f91d844decc%5D%2Flu_3_image	ag_rice	http://asia.smartphones4water.org/view/binaryData?blobKey=land_use_v1.0%5B%40version%3Dnull+and+%40uiVersion%3Dnull%5D%2Fdata%5B%40key%3Duuid%3Ae08965e2-f10d-4e78-b0f4-1f91d844decc%5D%2Flu_4_image
543	122			4	2022	Site_6	nat_shrub	http://asia.smartphones4water.org/view/binaryData?blobKey=land_use_v1.0%5B%40version%3Dnull+and+%40uiVersion%3Dnull%5D%2Fdata%5B%40key%3Duuid%3Add5f9d6b-252e-437c-b648-e0dff5d5fb76%5D%2Flu_image	nat_shrub	ag_non_rice	http://asia.smartphones4water.org/view/binaryData?blobKey=land_use_v1.0%5B%40version%3Dnull+and+%40uiVersion%3Dnull%5D%2Fdata%5B%40key%3Duuid%3Add5f9d6b-252e-437c-b648-e0dff5d5fb76%5D%2Flu_1_image	nat_shrub	http://asia.smartphones4water.org/view/binaryData?blobKey=land_use_v1.0%5B%40version%3Dnull+and+%40uiVersion%3Dnull%5D%2Fdata%5B%40key%3Duuid%3Add5f9d6b-252e-437c-b648-e0dff5d5fb76%5D%2Flu_2_image	nat_forest	http://asia.smartphones4water.org/view/binaryData?blobKey=land_use_v1.0%5B%40version%3Dnull+and+%40uiVersion%3Dnull%5D%2Fdata%5B%40key%3Duuid%3Add5f9d6b-252e-437c-b648-e0dff5d5fb76%5D%2Flu_3_image	ag_non_rice	http://asia.smartphones4water.org/view/binaryData?blobKey=land_use_v1.0%5B%40version%3Dnull+and+%40uiVersion%3Dnull%5D%2Fdata%5B%40key%3Duuid%3Add5f9d6b-252e-437c-b648-e0dff5d5fb76%5D%2Flu_4_image
544	123			4	2022	Site_9	nat_shrub	http://asia.smartphones4water.org/view/binaryData?blobKey=land_use_v1.0%5B%40version%3Dnull+and+%40uiVersion%3Dnull%5D%2Fdata%5B%40key%3Duuid%3Acaa962bc-f96e-48d6-8d0c-c0f7f2266f5c%5D%2Flu_image	nat_shrub	nat_shrub	http://asia.smartphones4water.org/view/binaryData?blobKey=land_use_v1.0%5B%40version%3Dnull+and+%40uiVersion%3Dnull%5D%2Fdata%5B%40key%3Duuid%3Acaa962bc-f96e-48d6-8d0c-c0f7f2266f5c%5D%2Flu_1_image	nat_shrub	http://asia.smartphones4water.org/view/binaryData?blobKey=land_use_v1.0%5B%40version%3Dnull+and+%40uiVersion%3Dnull%5D%2Fdata%5B%40key%3Duuid%3Acaa962bc-f96e-48d6-8d0c-c0f7f2266f5c%5D%2Flu_2_image	nat_shrub	http://asia.smartphones4water.org/view/binaryData?blobKey=land_use_v1.0%5B%40version%3Dnull+and+%40uiVersion%3Dnull%5D%2Fdata%5B%40key%3Duuid%3Acaa962bc-f96e-48d6-8d0c-c0f7f2266f5c%5D%2Flu_3_image	nat_shrub	http://asia.smartphones4water.org/view/binaryData?blobKey=land_use_v1.0%5B%40version%3Dnull+and+%40uiVersion%3Dnull%5D%2Fdata%5B%40key%3Duuid%3Acaa962bc-f96e-48d6-8d0c-c0f7f2266f5c%5D%2Flu_4_image
545	124			4	2022	Site_8	built_low	http://asia.smartphones4water.org/view/binaryData?blobKey=land_use_v1.0%5B%40version%3Dnull+and+%40uiVersion%3Dnull%5D%2Fdata%5B%40key%3Duuid%3Af65e104a-36cb-4ea3-94e3-6e01477a1e87%5D%2Flu_image	ag_non_rice	ag_non_rice	http://asia.smartphones4water.org/view/binaryData?blobKey=land_use_v1.0%5B%40version%3Dnull+and+%40uiVersion%3Dnull%5D%2Fdata%5B%40key%3Duuid%3Af65e104a-36cb-4ea3-94e3-6e01477a1e87%5D%2Flu_1_image	ag_non_rice	http://asia.smartphones4water.org/view/binaryData?blobKey=land_use_v1.0%5B%40version%3Dnull+and+%40uiVersion%3Dnull%5D%2Fdata%5B%40key%3Duuid%3Af65e104a-36cb-4ea3-94e3-6e01477a1e87%5D%2Flu_2_image	built_low	http://asia.smartphones4water.org/view/binaryData?blobKey=land_use_v1.0%5B%40version%3Dnull+and+%40uiVersion%3Dnull%5D%2Fdata%5B%40key%3Duuid%3Af65e104a-36cb-4ea3-94e3-6e01477a1e87%5D%2Flu_3_image	ag_non_rice	http://asia.smartphones4water.org/view/binaryData?blobKey=land_use_v1.0%5B%40version%3Dnull+and+%40uiVersion%3Dnull%5D%2Fdata%5B%40key%3Duuid%3Af65e104a-36cb-4ea3-94e3-6e01477a1e87%5D%2Flu_4_image
546	125			4	2022	Site_14	ag_rice	http://asia.smartphones4water.org/view/binaryData?blobKey=land_use_v1.0%5B%40version%3Dnull+and+%40uiVersion%3Dnull%5D%2Fdata%5B%40key%3Duuid%3A4bf1e6ef-61d3-468b-99e1-e33f18c6c64d%5D%2Flu_image	ag_rice	ag_rice	http://asia.smartphones4water.org/view/binaryData?blobKey=land_use_v1.0%5B%40version%3Dnull+and+%40uiVersion%3Dnull%5D%2Fdata%5B%40key%3Duuid%3A4bf1e6ef-61d3-468b-99e1-e33f18c6c64d%5D%2Flu_1_image	ag_rice	http://asia.smartphones4water.org/view/binaryData?blobKey=land_use_v1.0%5B%40version%3Dnull+and+%40uiVersion%3Dnull%5D%2Fdata%5B%40key%3Duuid%3A4bf1e6ef-61d3-468b-99e1-e33f18c6c64d%5D%2Flu_2_image	ag_rice	http://asia.smartphones4water.org/view/binaryData?blobKey=land_use_v1.0%5B%40version%3Dnull+and+%40uiVersion%3Dnull%5D%2Fdata%5B%40key%3Duuid%3A4bf1e6ef-61d3-468b-99e1-e33f18c6c64d%5D%2Flu_3_image	ag_rice	http://asia.smartphones4water.org/view/binaryData?blobKey=land_use_v1.0%5B%40version%3Dnull+and+%40uiVersion%3Dnull%5D%2Fdata%5B%40key%3Duuid%3A4bf1e6ef-61d3-468b-99e1-e33f18c6c64d%5D%2Flu_4_image
547	126			4	2022	Site_13	wt_body	http://asia.smartphones4water.org/view/binaryData?blobKey=land_use_v1.0%5B%40version%3Dnull+and+%40uiVersion%3Dnull%5D%2Fdata%5B%40key%3Duuid%3Ad92cce86-8743-4231-8b45-bdf3c24619e7%5D%2Flu_image	wt_body	built_low	http://asia.smartphones4water.org/view/binaryData?blobKey=land_use_v1.0%5B%40version%3Dnull+and+%40uiVersion%3Dnull%5D%2Fdata%5B%40key%3Duuid%3Ad92cce86-8743-4231-8b45-bdf3c24619e7%5D%2Flu_1_image	wt_body	http://asia.smartphones4water.org/view/binaryData?blobKey=land_use_v1.0%5B%40version%3Dnull+and+%40uiVersion%3Dnull%5D%2Fdata%5B%40key%3Duuid%3Ad92cce86-8743-4231-8b45-bdf3c24619e7%5D%2Flu_2_image	wt_body	http://asia.smartphones4water.org/view/binaryData?blobKey=land_use_v1.0%5B%40version%3Dnull+and+%40uiVersion%3Dnull%5D%2Fdata%5B%40key%3Duuid%3Ad92cce86-8743-4231-8b45-bdf3c24619e7%5D%2Flu_3_image	wt_body	http://asia.smartphones4water.org/view/binaryData?blobKey=land_use_v1.0%5B%40version%3Dnull+and+%40uiVersion%3Dnull%5D%2Fdata%5B%40key%3Duuid%3Ad92cce86-8743-4231-8b45-bdf3c24619e7%5D%2Flu_4_image
548	127			4	2022	Site_4	built_high	http://asia.smartphones4water.org/view/binaryData?blobKey=land_use_v1.0%5B%40version%3Dnull+and+%40uiVersion%3Dnull%5D%2Fdata%5B%40key%3Duuid%3A218b21fd-ba99-4569-b300-19e8fbf198db%5D%2Flu_image	built_high	built_high	http://asia.smartphones4water.org/view/binaryData?blobKey=land_use_v1.0%5B%40version%3Dnull+and+%40uiVersion%3Dnull%5D%2Fdata%5B%40key%3Duuid%3A218b21fd-ba99-4569-b300-19e8fbf198db%5D%2Flu_1_image	built_high	http://asia.smartphones4water.org/view/binaryData?blobKey=land_use_v1.0%5B%40version%3Dnull+and+%40uiVersion%3Dnull%5D%2Fdata%5B%40key%3Duuid%3A218b21fd-ba99-4569-b300-19e8fbf198db%5D%2Flu_2_image	built_high	http://asia.smartphones4water.org/view/binaryData?blobKey=land_use_v1.0%5B%40version%3Dnull+and+%40uiVersion%3Dnull%5D%2Fdata%5B%40key%3Duuid%3A218b21fd-ba99-4569-b300-19e8fbf198db%5D%2Flu_3_image	built_high	http://asia.smartphones4water.org/view/binaryData?blobKey=land_use_v1.0%5B%40version%3Dnull+and+%40uiVersion%3Dnull%5D%2Fdata%5B%40key%3Duuid%3A218b21fd-ba99-4569-b300-19e8fbf198db%5D%2Flu_4_image
549	128			4	2022	Site_3	built_high	http://asia.smartphones4water.org/view/binaryData?blobKey=land_use_v1.0%5B%40version%3Dnull+and+%40uiVersion%3Dnull%5D%2Fdata%5B%40key%3Duuid%3Adae3353b-6e36-4d06-a2d7-303e46953071%5D%2Flu_image	built_high	built_high	http://asia.smartphones4water.org/view/binaryData?blobKey=land_use_v1.0%5B%40version%3Dnull+and+%40uiVersion%3Dnull%5D%2Fdata%5B%40key%3Duuid%3Adae3353b-6e36-4d06-a2d7-303e46953071%5D%2Flu_1_image	built_high	http://asia.smartphones4water.org/view/binaryData?blobKey=land_use_v1.0%5B%40version%3Dnull+and+%40uiVersion%3Dnull%5D%2Fdata%5B%40key%3Duuid%3Adae3353b-6e36-4d06-a2d7-303e46953071%5D%2Flu_2_image	built_high	http://asia.smartphones4water.org/view/binaryData?blobKey=land_use_v1.0%5B%40version%3Dnull+and+%40uiVersion%3Dnull%5D%2Fdata%5B%40key%3Duuid%3Adae3353b-6e36-4d06-a2d7-303e46953071%5D%2Flu_3_image	built_high	http://asia.smartphones4water.org/view/binaryData?blobKey=land_use_v1.0%5B%40version%3Dnull+and+%40uiVersion%3Dnull%5D%2Fdata%5B%40key%3Duuid%3Adae3353b-6e36-4d06-a2d7-303e46953071%5D%2Flu_4_image
550	129			4	2022	Site_6	ag_non_rice	http://asia.smartphones4water.org/view/binaryData?blobKey=land_use_v1.0%5B%40version%3Dnull+and+%40uiVersion%3Dnull%5D%2Fdata%5B%40key%3Duuid%3Aa44aabcb-714b-4e60-9287-a21ab3403df7%5D%2Flu_image	nat_shrub	ag_non_rice	http://asia.smartphones4water.org/view/binaryData?blobKey=land_use_v1.0%5B%40version%3Dnull+and+%40uiVersion%3Dnull%5D%2Fdata%5B%40key%3Duuid%3Aa44aabcb-714b-4e60-9287-a21ab3403df7%5D%2Flu_1_image	nat_forest	http://asia.smartphones4water.org/view/binaryData?blobKey=land_use_v1.0%5B%40version%3Dnull+and+%40uiVersion%3Dnull%5D%2Fdata%5B%40key%3Duuid%3Aa44aabcb-714b-4e60-9287-a21ab3403df7%5D%2Flu_2_image	ag_non_rice	http://asia.smartphones4water.org/view/binaryData?blobKey=land_use_v1.0%5B%40version%3Dnull+and+%40uiVersion%3Dnull%5D%2Fdata%5B%40key%3Duuid%3Aa44aabcb-714b-4e60-9287-a21ab3403df7%5D%2Flu_3_image	ag_non_rice	http://asia.smartphones4water.org/view/binaryData?blobKey=land_use_v1.0%5B%40version%3Dnull+and+%40uiVersion%3Dnull%5D%2Fdata%5B%40key%3Duuid%3Aa44aabcb-714b-4e60-9287-a21ab3403df7%5D%2Flu_4_image
551	130			4	2022	Site_5	built_high	http://asia.smartphones4water.org/view/binaryData?blobKey=land_use_v1.0%5B%40version%3Dnull+and+%40uiVersion%3Dnull%5D%2Fdata%5B%40key%3Duuid%3Ae349bcb5-bcdf-408f-a673-b93892ef9e35%5D%2Flu_image	built_low	built_high	http://asia.smartphones4water.org/view/binaryData?blobKey=land_use_v1.0%5B%40version%3Dnull+and+%40uiVersion%3Dnull%5D%2Fdata%5B%40key%3Duuid%3Ae349bcb5-bcdf-408f-a673-b93892ef9e35%5D%2Flu_1_image	built_high	http://asia.smartphones4water.org/view/binaryData?blobKey=land_use_v1.0%5B%40version%3Dnull+and+%40uiVersion%3Dnull%5D%2Fdata%5B%40key%3Duuid%3Ae349bcb5-bcdf-408f-a673-b93892ef9e35%5D%2Flu_2_image	built_high	http://asia.smartphones4water.org/view/binaryData?blobKey=land_use_v1.0%5B%40version%3Dnull+and+%40uiVersion%3Dnull%5D%2Fdata%5B%40key%3Duuid%3Ae349bcb5-bcdf-408f-a673-b93892ef9e35%5D%2Flu_3_image	built_high	http://asia.smartphones4water.org/view/binaryData?blobKey=land_use_v1.0%5B%40version%3Dnull+and+%40uiVersion%3Dnull%5D%2Fdata%5B%40key%3Duuid%3Ae349bcb5-bcdf-408f-a673-b93892ef9e35%5D%2Flu_4_image
552	131			4	2022	Site_8	ag_non_rice	http://asia.smartphones4water.org/view/binaryData?blobKey=land_use_v1.0%5B%40version%3Dnull+and+%40uiVersion%3Dnull%5D%2Fdata%5B%40key%3Duuid%3Aba5b3a94-8ba9-4bba-a0cf-f99f851bd8c9%5D%2Flu_image	ag_non_rice	built_low	http://asia.smartphones4water.org/view/binaryData?blobKey=land_use_v1.0%5B%40version%3Dnull+and+%40uiVersion%3Dnull%5D%2Fdata%5B%40key%3Duuid%3Aba5b3a94-8ba9-4bba-a0cf-f99f851bd8c9%5D%2Flu_1_image	ag_non_rice	http://asia.smartphones4water.org/view/binaryData?blobKey=land_use_v1.0%5B%40version%3Dnull+and+%40uiVersion%3Dnull%5D%2Fdata%5B%40key%3Duuid%3Aba5b3a94-8ba9-4bba-a0cf-f99f851bd8c9%5D%2Flu_2_image	built_low	http://asia.smartphones4water.org/view/binaryData?blobKey=land_use_v1.0%5B%40version%3Dnull+and+%40uiVersion%3Dnull%5D%2Fdata%5B%40key%3Duuid%3Aba5b3a94-8ba9-4bba-a0cf-f99f851bd8c9%5D%2Flu_3_image	ag_non_rice	http://asia.smartphones4water.org/view/binaryData?blobKey=land_use_v1.0%5B%40version%3Dnull+and+%40uiVersion%3Dnull%5D%2Fdata%5B%40key%3Duuid%3Aba5b3a94-8ba9-4bba-a0cf-f99f851bd8c9%5D%2Flu_4_image
553	132			4	2022	Site_7	ag_rice	http://asia.smartphones4water.org/view/binaryData?blobKey=land_use_v1.0%5B%40version%3Dnull+and+%40uiVersion%3Dnull%5D%2Fdata%5B%40key%3Duuid%3A4e89f62e-589d-4313-87ce-40b0b24867a2%5D%2Flu_image	ag_rice	ag_rice	http://asia.smartphones4water.org/view/binaryData?blobKey=land_use_v1.0%5B%40version%3Dnull+and+%40uiVersion%3Dnull%5D%2Fdata%5B%40key%3Duuid%3A4e89f62e-589d-4313-87ce-40b0b24867a2%5D%2Flu_1_image	ag_rice	http://asia.smartphones4water.org/view/binaryData?blobKey=land_use_v1.0%5B%40version%3Dnull+and+%40uiVersion%3Dnull%5D%2Fdata%5B%40key%3Duuid%3A4e89f62e-589d-4313-87ce-40b0b24867a2%5D%2Flu_2_image	ag_rice	http://asia.smartphones4water.org/view/binaryData?blobKey=land_use_v1.0%5B%40version%3Dnull+and+%40uiVersion%3Dnull%5D%2Fdata%5B%40key%3Duuid%3A4e89f62e-589d-4313-87ce-40b0b24867a2%5D%2Flu_3_image	ag_rice	http://asia.smartphones4water.org/view/binaryData?blobKey=land_use_v1.0%5B%40version%3Dnull+and+%40uiVersion%3Dnull%5D%2Fdata%5B%40key%3Duuid%3A4e89f62e-589d-4313-87ce-40b0b24867a2%5D%2Flu_4_image
554	133			4	2022	Site_10	ag_rice	http://asia.smartphones4water.org/view/binaryData?blobKey=land_use_v1.0%5B%40version%3Dnull+and+%40uiVersion%3Dnull%5D%2Fdata%5B%40key%3Duuid%3A0706ded0-c4a8-486d-85c3-6a34f48c63ac%5D%2Flu_image	ag_rice	ag_rice	http://asia.smartphones4water.org/view/binaryData?blobKey=land_use_v1.0%5B%40version%3Dnull+and+%40uiVersion%3Dnull%5D%2Fdata%5B%40key%3Duuid%3A0706ded0-c4a8-486d-85c3-6a34f48c63ac%5D%2Flu_1_image	ag_rice	http://asia.smartphones4water.org/view/binaryData?blobKey=land_use_v1.0%5B%40version%3Dnull+and+%40uiVersion%3Dnull%5D%2Fdata%5B%40key%3Duuid%3A0706ded0-c4a8-486d-85c3-6a34f48c63ac%5D%2Flu_2_image	ag_rice	http://asia.smartphones4water.org/view/binaryData?blobKey=land_use_v1.0%5B%40version%3Dnull+and+%40uiVersion%3Dnull%5D%2Fdata%5B%40key%3Duuid%3A0706ded0-c4a8-486d-85c3-6a34f48c63ac%5D%2Flu_3_image	ag_rice	http://asia.smartphones4water.org/view/binaryData?blobKey=land_use_v1.0%5B%40version%3Dnull+and+%40uiVersion%3Dnull%5D%2Fdata%5B%40key%3Duuid%3A0706ded0-c4a8-486d-85c3-6a34f48c63ac%5D%2Flu_4_image
555	134			4	2022	Site_9	ag_non_rice	http://asia.smartphones4water.org/view/binaryData?blobKey=land_use_v1.0%5B%40version%3Dnull+and+%40uiVersion%3Dnull%5D%2Fdata%5B%40key%3Duuid%3A1cc72300-4536-4dfc-a79e-ed8cb748085a%5D%2Flu_image	nat_shrub	nat_shrub	http://asia.smartphones4water.org/view/binaryData?blobKey=land_use_v1.0%5B%40version%3Dnull+and+%40uiVersion%3Dnull%5D%2Fdata%5B%40key%3Duuid%3A1cc72300-4536-4dfc-a79e-ed8cb748085a%5D%2Flu_1_image	nat_shrub	http://asia.smartphones4water.org/view/binaryData?blobKey=land_use_v1.0%5B%40version%3Dnull+and+%40uiVersion%3Dnull%5D%2Fdata%5B%40key%3Duuid%3A1cc72300-4536-4dfc-a79e-ed8cb748085a%5D%2Flu_2_image	nat_shrub	http://asia.smartphones4water.org/view/binaryData?blobKey=land_use_v1.0%5B%40version%3Dnull+and+%40uiVersion%3Dnull%5D%2Fdata%5B%40key%3Duuid%3A1cc72300-4536-4dfc-a79e-ed8cb748085a%5D%2Flu_3_image	nat_shrub	http://asia.smartphones4water.org/view/binaryData?blobKey=land_use_v1.0%5B%40version%3Dnull+and+%40uiVersion%3Dnull%5D%2Fdata%5B%40key%3Duuid%3A1cc72300-4536-4dfc-a79e-ed8cb748085a%5D%2Flu_4_image
556	135			4	2022	Site_11	ag_rice	http://asia.smartphones4water.org/view/binaryData?blobKey=land_use_v1.0%5B%40version%3Dnull+and+%40uiVersion%3Dnull%5D%2Fdata%5B%40key%3Duuid%3Acbe0ab8a-d93d-48bd-932b-950edab5be11%5D%2Flu_image	ag_rice	ag_rice	http://asia.smartphones4water.org/view/binaryData?blobKey=land_use_v1.0%5B%40version%3Dnull+and+%40uiVersion%3Dnull%5D%2Fdata%5B%40key%3Duuid%3Acbe0ab8a-d93d-48bd-932b-950edab5be11%5D%2Flu_1_image	ag_rice	http://asia.smartphones4water.org/view/binaryData?blobKey=land_use_v1.0%5B%40version%3Dnull+and+%40uiVersion%3Dnull%5D%2Fdata%5B%40key%3Duuid%3Acbe0ab8a-d93d-48bd-932b-950edab5be11%5D%2Flu_2_image	ag_rice	http://asia.smartphones4water.org/view/binaryData?blobKey=land_use_v1.0%5B%40version%3Dnull+and+%40uiVersion%3Dnull%5D%2Fdata%5B%40key%3Duuid%3Acbe0ab8a-d93d-48bd-932b-950edab5be11%5D%2Flu_3_image	ag_rice	http://asia.smartphones4water.org/view/binaryData?blobKey=land_use_v1.0%5B%40version%3Dnull+and+%40uiVersion%3Dnull%5D%2Fdata%5B%40key%3Duuid%3Acbe0ab8a-d93d-48bd-932b-950edab5be11%5D%2Flu_4_image
557	136			4	2022	Site_12	built_low	http://asia.smartphones4water.org/view/binaryData?blobKey=land_use_v1.0%5B%40version%3Dnull+and+%40uiVersion%3Dnull%5D%2Fdata%5B%40key%3Duuid%3A17ab1253-ba2b-4574-9494-3831d6bbeab4%5D%2Flu_image	built_low	built_low	http://asia.smartphones4water.org/view/binaryData?blobKey=land_use_v1.0%5B%40version%3Dnull+and+%40uiVersion%3Dnull%5D%2Fdata%5B%40key%3Duuid%3A17ab1253-ba2b-4574-9494-3831d6bbeab4%5D%2Flu_1_image	built_low	http://asia.smartphones4water.org/view/binaryData?blobKey=land_use_v1.0%5B%40version%3Dnull+and+%40uiVersion%3Dnull%5D%2Fdata%5B%40key%3Duuid%3A17ab1253-ba2b-4574-9494-3831d6bbeab4%5D%2Flu_2_image	built_low	http://asia.smartphones4water.org/view/binaryData?blobKey=land_use_v1.0%5B%40version%3Dnull+and+%40uiVersion%3Dnull%5D%2Fdata%5B%40key%3Duuid%3A17ab1253-ba2b-4574-9494-3831d6bbeab4%5D%2Flu_3_image	built_low	http://asia.smartphones4water.org/view/binaryData?blobKey=land_use_v1.0%5B%40version%3Dnull+and+%40uiVersion%3Dnull%5D%2Fdata%5B%40key%3Duuid%3A17ab1253-ba2b-4574-9494-3831d6bbeab4%5D%2Flu_4_image
558	137			5	2022		built_low	http://asia.smartphones4water.org/view/binaryData?blobKey=land_use_v1.0%5B%40version%3Dnull+and+%40uiVersion%3Dnull%5D%2Fdata%5B%40key%3Duuid%3Ae9f8530a-dbc0-4b7b-83ab-ce57bb91c8c1%5D%2Flu_image		built_low	http://asia.smartphones4water.org/view/binaryData?blobKey=land_use_v1.0%5B%40version%3Dnull+and+%40uiVersion%3Dnull%5D%2Fdata%5B%40key%3Duuid%3Ae9f8530a-dbc0-4b7b-83ab-ce57bb91c8c1%5D%2Flu_1_image	built_low	http://asia.smartphones4water.org/view/binaryData?blobKey=land_use_v1.0%5B%40version%3Dnull+and+%40uiVersion%3Dnull%5D%2Fdata%5B%40key%3Duuid%3Ae9f8530a-dbc0-4b7b-83ab-ce57bb91c8c1%5D%2Flu_2_image	built_low	http://asia.smartphones4water.org/view/binaryData?blobKey=land_use_v1.0%5B%40version%3Dnull+and+%40uiVersion%3Dnull%5D%2Fdata%5B%40key%3Duuid%3Ae9f8530a-dbc0-4b7b-83ab-ce57bb91c8c1%5D%2Flu_3_image	built_low	http://asia.smartphones4water.org/view/binaryData?blobKey=land_use_v1.0%5B%40version%3Dnull+and+%40uiVersion%3Dnull%5D%2Fdata%5B%40key%3Duuid%3Ae9f8530a-dbc0-4b7b-83ab-ce57bb91c8c1%5D%2Flu_4_image
594	138			8	2022		ag_rice	http://asia.smartphones4water.org/view/binaryData?blobKey=land_use_v1.0%5B%40version%3Dnull+and+%40uiVersion%3Dnull%5D%2Fdata%5B%40key%3Duuid%3A75481a8f-d096-4695-b07a-88f3d7c7b101%5D%2Flu_image		ag_rice	http://asia.smartphones4water.org/view/binaryData?blobKey=land_use_v1.0%5B%40version%3Dnull+and+%40uiVersion%3Dnull%5D%2Fdata%5B%40key%3Duuid%3A75481a8f-d096-4695-b07a-88f3d7c7b101%5D%2Flu_1_image	ag_rice	http://asia.smartphones4water.org/view/binaryData?blobKey=land_use_v1.0%5B%40version%3Dnull+and+%40uiVersion%3Dnull%5D%2Fdata%5B%40key%3Duuid%3A75481a8f-d096-4695-b07a-88f3d7c7b101%5D%2Flu_2_image	ag_rice	http://asia.smartphones4water.org/view/binaryData?blobKey=land_use_v1.0%5B%40version%3Dnull+and+%40uiVersion%3Dnull%5D%2Fdata%5B%40key%3Duuid%3A75481a8f-d096-4695-b07a-88f3d7c7b101%5D%2Flu_3_image	ag_rice	http://asia.smartphones4water.org/view/binaryData?blobKey=land_use_v1.0%5B%40version%3Dnull+and+%40uiVersion%3Dnull%5D%2Fdata%5B%40key%3Duuid%3A75481a8f-d096-4695-b07a-88f3d7c7b101%5D%2Flu_4_image

## Sheet: S7_Vulnerability_CS
Data_ID	Vul_ID	Lat (Information removed for privacy)	Long (Information removed for privacy)	CS_Type (Self_Investigator: 0, Investigator: 1)	Pilot area (Insite: 1, Outside 0)	Household ID (Name removed for privacy _ )	Number of flood affcecting paddy field in last 10 years	Paddy damage rate in 2018	Statistical data _ 2018
2	1			0	1	Household 1	every year	90	> = 70
3	2			1	1		No
4	3			1	1	Household 2	1 time	0	30- 70
7	4			1	1	Household 3	more than 5 times	90	30 - 70
15	5			1	1	Household 4	more than 5 times	90	> = 70
16	6			1	1	Household 5	1 time	50	30 - 70
22	7			1	1	Household 6	more than 5 times	50	30 - 70
29	8			1	1	Household 7	3 - 5 times	90	> = 70
31	9			1	1		2 times
33	10			1	1		every year
38	11			1	1	Household 8	2 times	70	30 - 70
39	12			1	1	Household 9	3 - 5 times	30	30 - 70
50	13			0	0		2 times
54	14			0	1	Household 10	2 times	90	> = 70
55	15			0	1		No
56	16			0	1		every year
57	17			0	1	Household 11	more than 5 times	70	> = 70
60	18			0	1		No
65	19			0	1	Household 12	every year	70	> = 70
67	20			0	0		every year
68	21			0	0		every year
75	22			0	0		3 - 5 times
76	23			0	0		every year
84	24			1	1	Household 13	more than 5 times	10	30 - 70
85	25			1	1	Household 14	every year	70	> = 70
86	26			1	1	Household 15	every year	90	> = 70
87	27			1	1	Household 16	every year	50	30 - 70
88	28			1	1		No
89	29			1	1	Household 17	2 times	90	> = 70
90	30			1	1	Household 18	every year	90	> = 70
91	31			1	1	Household 19	every year	90	> = 70
92	32			1	1	Household 20	every year	30	30 - 70
93	33			1	1		No
94	34			1	1	Household 21	3 - 5 times	70	> = 70
95	35			1	1		No
96	36			1	1	Household 22	every year	70	> = 70
97	37			1	1	Household 23	3 - 5 times	50	30 - 70
98	38			1	1	Household 24	1 time	0	30- 70
99	39			1	1	Household 25	2 times	90	> = 70
100	40			1	1	Household 26	2 times	70	> = 70
101	41			1	1		3 - 5 times
102	42			1	1	Household 27	3 - 5 times	30	30 - 70
103	43			1	1		No
104	44			1	1	Household 28	2 times	10	> = 70
590	45			0	1	Household 29	3 - 5 times	50	> = 70
591	46			0	1	Household 30	3 - 5 times	90	> = 70
